# Supplementary material for: Internal carbon recycling by heterotrophic prokaryotes compensates for mismatches between phytoplankton production and heterotrophic consumption
Source: ISME J. 2024 Jun 11;18(1):wrae103. doi: 10.1093/ismejo/wrae103 (PMC11217553; doi:10.1093/ismejo/wrae103)
Supplement: Suppementary_wrae103 [file suppementary_wrae103.zip]

Archive with 18 entries (18 files):
- SI_revised_clean.docx
- Suppementary Table 10.pdf
- Supplementary Data 1.csv
- Supplementary Data 2.xlsx
- Supplementary Data 3.pdf
- Supplementary Fig. 1.pdf
- Supplementary Fig. 2.pdf
- Supplementary Fig. 3.pdf
- Supplementary Table 1.xlsx
- Supplementary Table 11.xlsx
- Supplementary Table 2.csv
- Supplementary Table 3.csv
- Supplementary Table 4.docx
- Supplementary Table 5.docx
- Supplementary Table 6.docx
- Supplementary Table 7.docx
- Supplementary Table 8.docx
- Supplementary Table 9.xlsx
