# Supplementary material for: Internal carbon recycling by heterotrophic prokaryotes compensates for mismatches between phytoplankton production and heterotrophic consumption
Source: ISME J. 2024 Jun 11;18(1):wrae103. doi: 10.1093/ismejo/wrae103 (PMC11217553; doi:10.1093/ismejo/wrae103)
Supplement: Suppementary_wrae103 [file suppementary_wrae103.zip › Supplementary Table 2.csv]

Supplementary Table 2: Microscopic carbon estimates of phytoplankton at station L4.
DATE	LATITUDE N	LONGITUDE W	TIME	DEPTH (m)	TOTAL PHYTOPLANKTON	DIATOMS	Achnanthes longipes	Actinocyclus	Actinoptychus senarius	Amphiprora surirelloides	Asterionellopsis glacialis	Asteromphalus flabellatus	Asteromphalus sarcophagus	Attheya septentrionalis	Bacillaria paxillifera	Bacteriastrum furcatum	Brockmanniella brockmannii	Cerataulina pelagica	Chaetoceros	Chaetoceros affinis	Chaetoceros anastomosans	Chaetoceros brevis	Chaetoceros cf convolutus	Chaetoceros compressus	Chaetoceros concavicornis	Chaetoceros costatus	Chaetoceros curvisetus	Chaetoceros danicus	Chaetoceros debilis	Chaetoceros decipiens	Chaetoceros densus	Chaetoceros didymus	Chaetoceros eibenii	Chaetoceros externus	Chaetoceros f. borealis	Chaetoceros filiformis	Chaetoceros fragilis	Chaetoceros laciniosus	Chaetoceros lauderi	Chaetoceros peruvianus	Chaetoceros protuberans	Chaetoceros radicans	Chaetoceros resting spores	Chaetoceros similis	Chaetoceros simplex	Chaetoceros socialis	Chaetoceros teres	Chaetoceros tortissimus	Chaetoceros wighamii
07.02.2012	50.25	4.217	07:00:00	10	6.644067093	0.253925827	0	0	0	0	0	0	0	0	0.010372497	0	0	0	0.00046309	0	0	0	0	0	0	0	0	0	0	0	0	0	0	0	0	0	0	0	0	0	0	0	0	0	0	0	0	0	0
13.02.2012	50.25	4.217	10:03:00	10	3.881640432	0.200776603	0	0.01409249	0	0.00215978	0	0	0	0	0.051862487	0	0	0	0	0	0	0	0	0	0	0	0	0	0	0	0	0	0	0	0	0	0	0	0	0	0	0	0	0	0	0	0	0	0
20.02.2012	50.25	4.217	08:59:00	10	8.806318593	0.424899774	0	0	0	0	0	0	0	0	0.114097472	0	0	0	0	0	0	0	0	0	0	0	0	0	0	0	0.005483632	0	0	0	0	0	0	0	0	0	0	0	0	0	0	0	0	0	0
27.02.2012	50.25	4.217	09:07:00	10	6.682392202	0.582533576	0	0	0	0.00431956	0	0	0	0	0.005186249	0	0	0	0	0	0	0	0	0	0	0	0	0.003903775	0	0	0	0	0	0	0	0	0	0	0	0	0	0	0	0	0	0	0	0	0
06.03.2012	50.25	4.217	09:03:00	10	16.71317061	2.249571425	0	0	0	0	0	0	0	0	0	0	0	0	0	0	0	0	0	0	0	0	0.03471754	0.015615099	0	0	0.054836319	0	0	0	0	0	0	0	0	0	0	0	0	0	0.000353467	0	0	0	0
13.03.2012	50.25	4.217	08:40:00	10	12.32368967	3.310577389	0	0	0	0	0	0	0	0	0	0	0	0	0	0	0	0	0	0	0	0	0.081007594	0.070267946	0	0	0.043869055	0	0	0	0	0	0	0	0	0	0	0	0	0	0.001767336	0	0	0	0
19.03.2012	50.25	4.217	08:50:00	10	21.9476843	3.176000474	0	0	0	0	0	0	0	0	0	0	0	0	0	0	0	0	0	0	0	0	0.571682162	0	0	0	0.098705374	0	0	0	0	0	0	0	0.00780755	0	0	0	0	0	0.000706934	0.019685511	0	0	0
26.03.2012	50.25	4.217	08:16:00	10	25.70379293	13.87271453	0	0	0	0	0	0	0	0	0	0	0	0	0	0	0	0	0	0	0	0	0.111096129	0	0	0	0.449657814	0	0	0	0	0	0	0	0	0	0	0.015748409	0	0	0.010250549	0	0	0	0
02.04.2012	50.25	4.217	08:09:00	10	60.60132451	40.92818395	0	0	0	0	0	0	0	0	0	0	0	0	0	0	0	0	0	0	0	0	1.134106314	0	0	0	0.943184683	0	0.08773811	0	0.004972515	0	0	0	0.023422649	0	0	0	0	0	0.004595074	0.170771809	0	0	0
11.04.2012	50.25	4.217	07:33:00	10	103.9865111	56.41112692	0	0	0	0	0	0	0	0	0	0	0	0.041513431	0	0.002983509	0	0	0	0	0	0	0.16432969	0	0	0	0.822544781	0.002314503	0.109672638	0	0	0	0	0	0	0	0	0	0	0	0.003181205	2.401728892	0	0	0
16.04.2012	50.25	4.217	08:08:00	10	61.22379951	34.78314952	0	0	0	0	0	0	0	0	0	0	0	0.124540292	0	0	0	0	0	0	0	0	0.023145027	0	0	0	0.043869055	0.009258011	0	0	0	0	0	0	0	0	0	0	0	0	0.001413869	3.054918758	0	0	0
24.04.2012	50.25	4.217	08:12:00	10	78.35506449	47.57274834	0	0	0	0	0	0	0	0	0	0	0	0.062270146	0	0.005967018	0	0	0	0	0	0	0	0	0	0	0	0	0	0	0	0	0	0	0	0	0	0	0	0	0.000706934	0.321570396	0	0	0
01.05.2012	50.25	4.217	08:12:00	10	44.69561304	27.7434192	0	0	0	0	0	0	0	0	0	0	0	0.083026861	0	0	0	0	0	0	0	0	0	0	0	0	0	0	0	0	0	0	0	0	0	0	0	0	0	0	0	0	0	0	0
08.05.2012	50.25	4.217	09:16:00	10	61.11440609	36.72885048	0	0	0	0	0	0	0	0	0	0	0	2.331098878	0	0	0	0	0	0	0	0	0	0.00780755	0	0	0	0	0	0	0	0	0	0	0	0	0	0	0	0	0.000353467	0.011319169	0	0	0
14.05.2012	50.25	4.217	08:21:00	10	71.57248705	53.93390516	0	0	0	0	0	0	0	0	0	0	0	10.38398591	0	0	0	0	0	0	0	0	0.013887016	0	0	0	0	0.004629005	0	0	0	0	0	0	0	0	0	0	0	0	0.001060402	37.62373628	0	0	0
21.05.2012	50.25	4.217	07:45:00	10	88.06657189	72.69289842	0	0	0	0	0	0	0	0	0	0	0	52.97951995	0	0	0	0	0	0	0	0	0.027774032	0	0	0	0	0	0	0	0	0	0	0	0	0	0	0	0	0	0.000353467	8.465340664	0	0	0
28.05.2012	50.25	4.217	08:18:00	10	69.60663249	30.80158239	0	0	0	0	0	0	0	0	0	0	0	11.44357631	0	0	0	0	0	0	0	0	0	0	0	0	0	0	0	0	0	0	0	0	0	0	0	0	0	0	0	0.019193373	0	0	0
11.06.2012	50.25	4.217	08:15:00	10	49.90866502	24.28855388	0	0	0	0	0	0	0	0	0	0	0	8.052887033	0.00138927	0	0	0	0	0	0	0	0	0.023422649	0	0	0.054836319	0	0	0	0	0	0	0	0	0	0	0	0	0	0.000353467	0.009842756	0	0	0
18.06.2012	50.25	4.217	08:55:00	10	39.50790164	20.0406723	0	0	0	0	0	0	0	0	0	0	0	3.602607357	0	0	0	0	0	0	0	0	0.016201519	0	0	0	0.010967264	0	0	0	0	0	0	0	0	0	0	0	0	0	0.000353467	0.011319169	0	0.003198896	0
25.06.2012	50.25	4.217	08:07:00	10	59.007253	22.54355003	0	0	0	0	0	0	0	0	0	0	0	4.874115836	0	0	0	0	0	0	0	0	0.011572513	0.101498145	0	0	0	0.011572513	0	0	0	0	0	0	0	0	0	0	0	0	0	0.003444964	0	0	0
02.07.2012	50.25	4.217	08:09:00	10	34.7637717	9.34231852	0	0	0	0	0	0	0	0	0	0	0	5.086033915	0	0	0	0	0	0	0	0	0.03471754	0.117113244	0	0.020045141	0	0	0	0	0	0	0	0	0	0	0.03471754	0	0	0	0	0.034941782	0	0	0
09.07.2012	50.25	4.217	08:39:00	10	26.86569179	5.318086698	0	0	0	0	0	0	0	0	0	0	0	0.581188028	0	0	0	0	0	0	0	0	0.006943508	0.015615099	0	0	0	0	0	0	0	0	0	0	0	0	0.013887016	0	0	0	0.000353467	0.006397791	0	0	0
23.07.2012	50.25	4.217	08:12:00	10	48.80345539	6.507540558	0	0	0	0	0	0	0	0	0	0	0	0.332107445	0	0	0	0	0	0	0	0	0	0	0	0	0	0	0	0	0	0	0	0	0	0.003135578	0	0	0	0	0	0.001968551	0	0	0
30.07.2012	50.25	4.217	08:08:00	10	107.7889107	10.9453766	0	0	0	0	0	0	0	0	0	0	0	1.120862626	0	0	0	0	0	0	0	0	0.016201519	0	0	0	0	0	0	0	0	0	0	0.003978012	0	0.003135578	0	0	0	0	0	0.001476413	0	0	0
06.08.2012	50.25	4.217	07:58:00	10	43.40815348	10.49371566	0	0	0	0	0	0	0	0	0	0	0	0.186810438	0	0	0	0	0	0	0	0	0.018516021	0	0	0	0	0	0	0	0	0	0	0	0	0	0.009258011	0	0	0	0	0.020669787	0	0	0
14.08.2012	50.25	4.217	07:51:00	10	47.25658847	7.428072766	0	0	0	0	0	0	0	0.00026591	0	0	0	0.041513431	0.004167809	0	0	0	0	0	0	0	0.030088535	0	0	0	0	0	0	0	0	0	0	0.002983509	0	0.003135578	0.023145027	0	0	0	0	0.083171285	0	0	0
20.08.2012	50.25	4.217	07:44:00	10	37.64284885	1.004106522	0	0	0	0	0	0	0	0	0	0	0	0	0	0.015912049	0	0	0	0	0	0	0	0	0	0	0	0	0	0	0	0	0	0	0	0.003135578	0	0	0	0	0	0.011319169	0	0	0
03.09.2012	50.25	4.217	08:06:00	10	88.74727951	72.17860273	0	0	0	0	0	0	0	0	0	0	0	8.476723192	0	0.008950528	0	0	0	0	0	0	0	0.023422649	0	0	0	0.020830524	0	0	0	0	0	0	0	0.031355784	0.018516021	0	0	0	0.001060402	0.021161924	0	0	0
10.09.2012	50.25	4.217	08:12:00	10	31.48498802	2.947560164	0	0	0	0	0	0	0	0	0	0	0	0.145297007	0	0.000994503	0	0	0	0	0	0	0	0	0	0	0	0.002314503	0	0	0	0	0	0	0.00780755	0.015677892	0	0	0	0	0	0.001476413	0	0	0
17.09.2012	50.25	4.217	07:18:00	10	64.13249654	13.27151154	0	0	0	0	0	0	0	0	0	0	0	0.062270146	0	0.029835092	0	0	0	0.018036781	0	0	0.053233562	0	0.28935516	0.937110364	0	0.074064086	0	0	0	0	0	0.058675682	0.632411516	0.012542313	0.009258011	0	0	0	0	0.21703276	0	0	0
26.09.2012	50.25	4.217	07:49:00	10	25.28699858	9.358636369	0	0	0	0	0	0	0	0	0	0	0	0	0	0	0	0	0	0	0	0	0	0.015615099	0.029260634	0.586320388	0.021934528	0.018516021	0	0	0	0	0	0.044752639	0	0.062711567	0.013887016	0	0	0	0	0.163389742	0	0	0
08.10.2012	50.25	4.217	08:01:00	10	32.34753697	15.01271356	0	0	0	0	0	0	0	0	0	0	0	0	0	0	0	0	0	0	0	0	0	0	0	0.175394988	0.021934528	0	0.038385423	0	0	0	0	0	0	0.012542313	0	0	0	0	0	9.727504467	0	0	0
15.10.2012	50.25	4.217	08:29:00	10	18.57446523	0.793972199	0	0	0	0	0	0	0	0	0	0	0	0	0	0	0	0	0	0	0	0	0	0	0	0	0.010967264	0	0.021934528	0	0	0	0	0	0	0	0	0	0	0	0	0.014271996	0	0	0
22.10.2012	50.25	4.217	07:53:00	10	26.40971897	3.395377516	0	0	0	0	0	0	0	0	0	0	0	0	0	0	0	0	0	0	0	0	0	0	0	0.030067712	0.153541693	0.016201519	0.032901791	0	0	0	0	0	0.00780755	0.004703368	0	0	0	0	0	0	0	0	0
30.10.2012	50.25	4.217	09:06:00	10	9.103316364	0.515746524	0	0	0	0.008639121	0	0	0	0	0	0	0	0	0	0.003480761	0	0	0	0	0	0	0	0	0	0.007516928	0	0	0	0	0	0	0	0	0	0.001567789	0	0	0	0	0	0	0	0	0
07.11.2012	50.25	4.217	08:42:00	10	13.12979934	0.794105259	0	0	0	0.00215978	0	0	0	0	0	0	0	0	0	0	0	0	0	0	0	0	0	0	0.009753545	0	0	0.002314503	0	0	0	0	0	0	0	0	0	0	0	0	0	0	0	0	0
14.11.2012	50.25	4.217	09:07:00	10	8.405565798	2.487046654	0	0	0	0.00431956	0	0	0	0	0	0	0	0	0	0.006961522	0	0	0	0	0	0	0	0	0.007315159	0	0.038385423	0.056705316	0	0	0	0	0	0	0	0	0	0	0	0	0	0	0	0	0
28.11.2012	50.25	4.217	09:52:00	10	9.17764063	2.395624619	0	0	0	0.008639121	0	0	0	0	0	0	0	0	0	0.000497252	0	0	0	0	0	0	0	0	0.006502363	0	0	0	0	0	0	0	0	0	0	0	0	0	0	0	0	0	0	0	0
05.12.2012	50.25	4.217	08:54:00	10	5.827890011	1.12787953	0	0	0	0.010798901	0	0	0	0	0	0	0	0	0	0	0	0	0	0	0	0	0	0	0	0.017539499	0	0	0	0	0	0	0	0	0	0	0	0	0	0	0	0	0	0	0
10.12.2012	50.25	4.217	11:04:00	10	4.708948411	1.335847342	0	0	0	0.043195603	0	0	0	0	0	0	0	0.010378358	0	0	0	0	0	0	0	0	0	0	0	0	0	0	0	0	0	0	0	0.001989006	0	0.001567789	0	0	0	0	0	0.001230344	0	0	0
18.12.2012	50.25	4.217	08:25:00	10	6.215399135	0.896629713	0	0	0	0.062633625	0	0	0	0	0	0	0	0	0	0	0	0	0	0	0	0	0	0	0	0	0	0	0	0	0	0	0	0.001491755	0	0	0	0	0	0	0	0.001476413	0	0	0
09.01.2013	50.25	4.217	08:49:00	10	6.91999312	0.281060796	0	0	0	0.019438021	0	0	0	0	0	0	0	0	0	0	0	0	0	0	0	0	0	0	0	0	0	0	0	0	0	0	0	0	0	0	0	0	0	0	0	0	0	0	0
14.01.2013	50.25	4.217	09:35:00	10	4.960194353	0.602716076	0	0	0	0.041035823	0	0	0	0	0	0	0	0	0	0	0	0	0	0	0	0	0	0	0	0	0	0	0	0	0	0	0	0	0	0	0	0	0	0	0	0	0	0	0
21.01.2013	50.25	4.217	09:10:00	10	6.390940047	0.989130685	0	0	0	0.105829228	0	0	0	0	0	0	0	0	0	0	0	0	0	0	0	0	0	0	0.011379136	0.010022571	0	0	0	0	0	0	0	0	0	0	0	0	0	0	0	0	0	0	0
07.02.2013	50.25	4.217	10:36:00	10	5.117121563	1.2607784	0	0	0	0.028077142	0	0	0	0	0	0	0	0	0	0	0	0	0	0	0	0	0	0.003903775	0	0	0	0	0	0	0	0	0	0	0	0	0	0	0	0	0	0	0	0	0
11.02.2013	50.25	4.217	09:31:00	10	5.613369724	1.268631431	0	0	0	0.019438021	0	0	0	0	0	0	0	0	0	0	0	0	0	0	0	0	0	0	0	0	0	0	0	0	0	0	0	0	0	0	0	0	0	0	0	0	0	0	0
19.02.2013	50.25	4.217	09:11:00	10	6.858286358	0.694670489	0	0	0	0.00215978	0	0	0	0	0	0	0	0	0	0	0	0	0	0	0	0	0	0.011711324	0	0	0	0	0	0	0	0	0	0	0	0	0	0	0	0	0.000176734	0	0	0	0
25.02.2013	50.25	4.217	09:44:00	10	5.922601269	1.445929964	0	0	0	0.00431956	0	0	0	0	0.031117492	0	0.062549479	0	0	0	0	0	0	0	0	0	0	0.011711324	0	0	0	0	0	0	0	0	0	0	0	0	0	0	0	0	0	0.010827031	0	0	0
13.03.2013	50.25	4.217	09:18:00	10	7.526954554	1.010728369	0	0	0	0	0	0	0	0	0	0	0	0	0	0	0	0	0	0	0	0	0	0.027326424	0	0	0	0	0	0	0	0	0	0	0	0	0	0	0	0	0.000353467	0	0	0	0
19.03.2013	50.25	4.217	09:19:00	10	11.03588601	0.796594938	0	0	0	0	0	0	0	0	0	0	0	0	0	0	0	0	0	0	0	0	0	0.015615099	0	0	0.054836319	0	0	0	0	0	0	0	0	0	0	0	0	0	0.000353467	0.000738207	0	0	0
25.03.2013	50.25	4.217	09:10:00	10	7.939551071	0.563259287	0	0	0	0	0	0	0	0	0	0	0	0	0	0	0	0	0	0	0	0	0	0.011711324	0	0	0	0	0	0	0	0	0	0	0	0	0	0	0	0	0	0	0	0	0
03.04.2013	50.25	4.217	08:37:00	10	6.801951563	0.965817987	0	0	0	0	0	0	0	0	0	0	0	0	0	0	0	0	0	0	0	0	0	0	0	0	0	0	0	0	0	0	0	0	0	0	0	0	0	0	0	0	0	0	0
09.04.2013	50.25	4.217	08:01:00	10	10.94013476	0.582424875	0	0	0	0	0	0	0	0	0.031117492	0	0.034117898	0	0	0	0	0	0	0	0	0	0	0.019518874	0	0	0	0	0	0	0	0	0	0	0	0	0	0	0	0	0.000353467	0	0	0	0
17.04.2013	50.25	4.217	07:30:00	10	33.70529904	0.784489209	0	0	0	0	0	0	0	0	0	0	0	0	0	0	0	0	0	0	0	0	0	0.019518874	0	0	0	0	0	0	0	0	0	0	0	0	0	0	0	0	0	0	0	0	0
22.04.2013	50.25	4.217	08:40:00	10	15.83612596	2.191054167	0	0	0	0	0	0	0	0	0	0	0	0	0	0	0	0	0	0	0	0	0.037032043	0	0	0	0.076770846	0	0	0	0	0	0	0	0	0	0	0	0	0	0	0	0.010378358	0	0
29.04.2013	50.25	4.217	08:40:00	10	13.9873593	3.257051264	0.026214856	0	0	0	0	0	0	0	0	0	0	0	0	0	0	0	0	0	0	0	0.101838118	0.023422649	0	0.020045141	0.043869055	0	0.043869055	0	0	0	0	0	0	0	0	0	0	0	0	0.002952827	0.041513431	0	0
07.05.2013	50.25	4.217	07:57:00	10	68.42809457	25.82705031	0	0	0	0	0	0	0	0	0	0	0	0	0.000694635	0	0	0	0	0	0	0	8.176043034	0.015615099	0.055270087	0.045101568	0.109672638	0	0	0	0.004972515	0	0	0	0	0	0	0	0	0	0	0.016732684	1.805834231	0	0
15.05.2013	50.25	4.217	08:38:00	10	51.21238184	25.80177772	0	0	0	0	0	0	0	0	0	0	0	0	0	0	0	0	0	0	0	0	8.790427771	0.054652847	0	0.195440129	0.361919704	0	0.120639901	0	0	0	0	0	0	0	0	0.834073214	0	0	0	0.070343524	1.224646202	0	0
20.05.2013	50.25	4.217	09:03:00	10	67.63743931	7.188670168	0	0	0	0	0	0	0	0	0	0	0	0	0	0	0	0	0	0	0	0	3.166444412	0	0	0.022550784	0.065803583	0	0	0	0	0	0	0	0	0	0	0.612993567	0	0	0	0.813975064	0	0	0
29.05.2013	50.25	4.217	08:13:00	10	173.0798795	4.73642666	0	0	0	0	0	0	0	0	0	0	0	0	0	0	0	0	0	0	0	0	0.018516021	0	0	0	0.032901791	0	0.021934528	0	0	0	0	0	0	0	0	0	0	0	0	0.011319169	0	0	0
03.06.2013	50.25	4.217	08:54:00	10	29.30923581	0.461946109	0	0	0	0	0	0	0	0	0	0	0	0	0	0	0	0	0	0	0	0	0	0	0	0	0	0	0	0	0	0	0	0	0	0	0	0	0	0	0	0	0	0	0
10.06.2013	50.25	4.217	07:44:00	10	30.18692376	0.556602104	0	0	0	0	0	0	0	0	0	0	0	0	0	0	0	0	0	0	0	0	0	0	0	0	0	0	0	0	0	0	0	0	0	0	0	0	0	0	0	0.006889929	0	0	0
17.06.2013	50.25	4.217	07:52:00	10	47.40842145	1.854674343	0	0	0	0	0	0	0	0	0	0	0	0	0	0	0	0	0	0	0	0	0.048604556	0.00780755	0.100786629	0	0	0	0	0	0	0	0	0	0	0	0	0	0	0	0	0.0885848	0	0	0
24.06.2013	50.25	4.217	07:46:00	10	28.12540663	1.23380768	0	0	0	0	0	0	0	0	0	0	0	0	0	0	0	0	0	0	0	0	0.018516021	0	0.026009453	0	0	0	0	0	0	0	0	0	0	0	0	0	0	0	0	0.003444964	0	0	0
01.07.2013	50.25	4.217	07:57:00	10	63.35560484	9.900941293	0	0	0	0	0	0	0	0	0	0	0	0.103783576	0.009956432	0	0	0	0	0	0	0	0.122668642	0	0.139800808	0	0	0	0	0	0	0	0	0	0	0	0.023145027	0.024114751	0	0	0	2.17060017	0	0	0
08.07.2013	50.25	4.217	07:11:00	10	76.80555826	4.519546428	0	0	0	0	0	0	0	0	0	0	0	0.020756715	0.115835249	0.05076747	0	0	0	0	0	0	0.54349419	0	0.398319761	0	0	0	0	0	0	0	0	0	0	0	0	0.180883348	0	0	0	1.175741759	0	0	0
15.07.2013	50.25	4.217	09:07:00	10	72.48737206	4.281694686	0	0	0	0	0	0	0	0	0	0	0	0.020756715	0.160750958	0	0	0	0	0	0	0	0.850686558	0	0	0	0	0	0	0	0	0	0	0	0	0	0	0	0	0	0	1.11544731	0	0	0
22.07.2013	50.25	4.217	07:50:00	10	64.56597179	4.957296055	0	0	0	0	0	0	0	0	0	0	0	0.124540292	0.003473174	0.008950528	0	0	0	0	0	0	0.15507168	0.023422649	0	0.050112854	0	0	0	0	0	0	0	0	0	0	0	0	0	0	0	0.914465812	0	0	0
30.07.2013	50.25	4.217	08:18:00	10	51.28360547	12.28349493	0	0	0	0	0	0	0	0	0	0	0	3.424858024	0.052792244	0.028840589	0	0	0	0	0	0	1.043840709	0.031230198	0.026009453	0.581309103	0	0	0	0	0	0	0	0	0	0	0.087951102	0	0	0	0	0.129432236	0	0	0
06.08.2013	50.25	4.217	06:49:00	10	102.7848224	65.74843435	0	0	0	0	0	0	0	0	0	0	0	13.35083903	0.002083904	0	0	0	0	0	0	0	0.062491572	0.00780755	0	0.060135424	0	0.03471754	0	0	0	0	0	0	0	0	0.043975551	0	0	0	0	0.00442924	0	0	0
12.08.2013	50.25	4.217	07:53:00	10	122.4541108	75.96947996	0	0	0	0	0	0	0	0	0	0.076770846	0	53.82719227	0.004399354	0.006961522	0	0	0	0	0	0	0.062491572	0.00780755	0	0.040090283	0	0.030088535	0	0	0	0	0	0	0	0	0.078693091	0	0	0	0	0.005413516	0	0	0
19.08.2013	50.25	4.217	08:03:00	10	141.9602639	112.7403958	0	0	0	0	0	0	0	0	0	0	0	6.145624314	0.003704719	0	0	0	0	0	0	0	0.614384737	0.140535892	0	0.015033856	0	0.448973461	0	0	0	0	0	0	0	0	0.590754554	0	0	0	0	0	0	0	0
27.08.2013	50.25	4.217	07:52:00	10	62.77418634	14.22267278	0	0	0	0	0	0	0	0	0	0.065803583	0	1.203889487	0	0.004972515	0	0	0	0	0	0	1.677742935	0.054652847	0	0.090203137	0	0	0	0	0	0	0	0	0	0	0.921577105	0	0	0	0	0.256251409	0	0	0
02.09.2013	50.25	4.217	07:57:00	10	53.06062502	13.39530591	0	0	0	0	0	0	0	0	0	0.186443484	0	1.907262718	0	0	0	0	0	0	0	0	1.606852388	0.015615099	0	0.055124139	0	0	0	0	0	0	0	0	0	0	1.323290202	0	0	0	0.000353467	1.416919556	0	0	0
09.09.2013	50.25	4.217	07:52:00	10	63.73339015	24.29617353	0	0	0	0	0	0	0	0	0	4.814776423	0	0.830268612	0	0.023868074	0	0	0	0	0	0	4.182542246	0.023422649	0	0.235530412	0	0	0	0	0.008950528	0	0	0	0	0	1.914044756	0	0	0	0	1.823907087	0	0	0
23.09.2013	50.25	4.217	07:51:00	10	63.36946548	24.96748086	0	0.028184981	0	0.00431956	0	0	0	0	0	0.339985176	0	0.622701459	0.00092618	0.003978012	0	0	0	0	0	0	0.354452733	0.039037748	0	0.070157995	0	0	0	0	0.003978012	0	0	0	0	0	0.205990739	0	0	0	0.001413869	1.567655678	0	0	0
30.09.2013	50.25	4.217	07:45:00	10	23.91591351	6.825137255	0	0	0	0.159823732	0	0	0	0	0.010372497	0.109672638	0	0.020756715	0	0	0	0	0	0	0	0	0.013887016	0.210803839	0	0.030067712	0.021934528	0	0	0	0	0	0	0	0	0	0	0	0	0	0.002474271	0.040847436	0	0	0
07.10.2013	50.25	4.217	08:57:00	10	43.21731914	23.80559951	0	0.112739923	0	0.120947689	0	0	0	0	0.321547421	0	0	0.186810438	0.184390804	0	0	0	0	0	0	0	0.064806075	0.156150992	0	0.210473986	0.032901791	0.108781626	0	0	0	0	0	0	0	0.001567789	0	0	0	0	0.001767336	0.030512542	0	0	0
14.10.2013	50.25	4.217	08:02:00	10	64.93968489	12.10449311	0	0	0.025214674	0.025917362	0	0	0	0	0.08297998	0	0	0	0.078011494	0	0	0	0	0	0	0	0.03471754	0.046845297	0	0.135304705	0	0.275425819	0	0	0	0	0	0	0	0	0	0	0	0	0	0	0	0	0
30.10.2013	50.25	4.217	08:17:00	10	18.95067561	8.775426123	0	0.028184981	0	0.025917362	0	0	0	0	0.134842467	0.142574429	0	0.166053722	0	0	0	0	0	0	0	0	0	0.046845297	0	0	0	0.004629005	0	0	0	0	0	0	0	0.007838946	0.016201519	0	0	0	0	0.007382067	0	0	0
04.11.2013	50.25	4.217	09:25:00	10	15.3770935	4.199886359	0	0	0	0.034556483	0	0	0	0	0	0	0	0.020756715	0.003010084	0	0	0	0	0	0	0	0	0.00780755	0	0.012528213	0	0.004629005	0	0	0	0	0	0	0	0.007838946	0	0	0	0	0	0	0	0	0
11.11.2013	50.25	4.217	08:37:00	10	23.27153192	2.590704755	0	0	0	0.017278241	0	0	0	0	0	0	0	0.010378358	0.000810407	0	0	0	0	0	0	0	0	0.023422649	0	0.007516928	0	0.004629005	0	0	0	0	0	0	0	0.004703368	0	0	0	0	0	0	0	0	0
18.11.2013	50.25	4.217	09:15:00	10	12.62707053	1.879002931	0	0	0	0	0	0	0	0	0.015558746	0	0	0.020756715	0	0	0	0	0	0	0	0	0	0	0	0	0	0	0	0	0	0	0	0	0	0.003135578	0	0	0	0	0	0	0	0	0
25.11.2013	50.25	4.217	08:35:00	10	8.035583379	1.877644876	0	0	0	0.00215978	0	0	0	0	0.010372497	0	0	0.010378358	0	0	0	0	0	0	0	0	0	0	0	0.007516928	0.038385423	0	0	0	0	0	0	0	0	0.010974524	0	0	0	0	0	0	0	0	0
02.12.2013	50.25	4.217	09:14:00	10	9.011425389	2.565846852	0	0.028184981	0	0.00215978	0	0	0	0	0.010372497	0	0	0.031135073	0	0	0	0	0	0	0	0	0	0	0	0	0	0	0	0	0	0	0	0	0	0.009406735	0	0	0	0	0.000176734	0	0	0	0
09.12.2013	50.25	4.217	08:45:00	10	10.15142823	3.348321714	0	0	0	0.017278241	0	0	0	0	0.04148999	0	0	0.020756715	0	0	0	0	0	0	0	0	0	0	0	0	0	0.001157251	0	0	0	0	0	0	0	0.007838946	0	0	0	0	0	0	0	0	0
17.12.2013	50.25	4.217	08:37:00	10	7.582025905	1.255979352	0	0	0	0	0	0	0	0	0	0	0	0	0	0	0	0	0	0	0	0	0	0.003903775	0	0	0	0	0	0	0	0	0	0	0	0	0	0	0	0	0	0	0	0	0
14.01.2014	50.25	4.217	08:42:00	10	5.083584259	0.494033069	0	0	0	0.036716263	0	0	0	0	0	0	0	0	0	0	0	0	0	0	0	0	0	0.003903775	0	0	0	0	0	0	0	0	0	0	0	0	0	0	0	0	0	0	0	0	0
20.01.2014	50.25	4.217	08:48:00	10	9.326241378	0.618790428	0	0	0	0.017278241	0	0	0	0	0	0	0	0	0	0	0	0	0	0	0	0	0	0.003903775	0	0	0	0	0	0	0	0	0	0	0	0	0.004629005	0	0	0	0	0	0	0	0
29.01.2014	50.25	4.217	08:41:00	10	6.992262239	0.746453333	0	0	0	0.019438021	0	0	0	0	0	0	0	0.010378358	0	0	0	0	0	0	0	0	0	0.023422649	0	0	0	0	0	0	0	0	0	0	0	0	0	0	0	0	0	0	0	0	0
10.02.2014	50.25	4.217	09:08:00	10	5.607374873	1.44063423	0	0	0	0.060473845	0	0	0	0	0	0	0	0	0	0	0	0	0	0	0	0	0	0.00780755	0	0	0	0	0	0	0	0	0	0	0	0	0	0	0	0	0	0	0	0	0
18.02.2014	50.25	4.217	08:10:00	10	6.435423219	1.837033232	0	0	0	0.077752086	0	0	0	0	0.010372497	0	0	0	0	0	0	0	0	0	0	0	0	0	0	0	0	0	0	0	0	0	0	0	0	0	0	0	0	0	0	0	0	0	0
05.03.2014	50.25	4.217	10:50:00	10	10.21979383	0.808944223	0	0	0.012607337	0.012958681	0	0	0	0	0.036303741	0	0.133628433	0	0	0	0	0	0	0	0	0	0	0	0	0	0	0.002314503	0	0	0	0	0	0	0	0	0	0	0	0	0	0	0	0	0
11.03.2014	50.25	4.217	08:58:00	10	7.592621528	0.285117384	0	0	0	0	0	0	0	0	0	0	0	0	0	0	0	0	0	0	0	0	0.001157251	0	0	0	0	0	0	0	0	0	0	0	0	0	0	0	0	0	0	0	0	0	0
17.03.2014	50.25	4.217	09:05:00	10	9.055180928	0.247384895	0	0	0	0.00215978	0	0	0	0	0	0	0	0	0	0	0	0	0	0	0	0	0.005786257	0.00780755	0	0	0.010967264	0	0	0	0	0	0	0	0	0.003135578	0	0	0	0	0	0	0	0	0
25.03.2014	50.25	4.217	08:58:00	10	5.246946049	0.776531008	0	0	0	0.00431956	0	0	0	0	0.217822446	0	0.068235796	0	0	0	0	0	0	0	0.027326424	0	0.03471754	0.027326424	0	0	0.021934528	0	0	0	0	0	0	0	0	0	0	0	0	0	0	0	0	0	0.001476413
31.03.2014	50.25	4.217	07:55:00	10	11.08098994	1.330137422	0	0	0	0.008639121	0	0	0	0	0.503066126	0	0.332649504	0	0	0	0	0	0	0	0.027326424	0	0.002314503	0.050749072	0	0	0	0	0	0	0	0	0	0	0	0	0	0	0	0	0	0	0	0	0
09.04.2014	50.25	4.217	07:55:00	10	18.57671466	2.093376057	0	0	0	0	0	0	0	0	0.020744995	0	0.10804001	0	0	0	0	0	0	0	0	0	0.038189294	0.058556622	0.006502363	0	0	0	0	0	0	0	0	0	0	0	0	0.002952827	0	0	0	0.003937102	0	0	0
14.04.2014	50.25	4.217	07:36:00	10	52.05794688	39.14584554	0	0	0	0.008639121	0.037851874	0	0	0	0.591232354	0	0.312747397	0	0	0	0	0	0	0	0.023422649	0	0.495303574	0.320109533	2.757001977	0.115259564	0.109672638	0.041661048	0	0	0	0	0	0	0	0	0	0.094982591	0	0	0	0	0	0	0.006397791
22.04.2014	50.25	4.217	07:52:00	10	19.10570389	6.719478678	0	0	0	0	0	0	0	0	0.145214964	0	0	0	0	0	0	0	0	0	0.023422649	0	0.115725134	0.304494434	0.214577984	0	0.010967264	0.006943508	0	0	0	0	0	0	0	0	0	0	0	0	0.000353467	0.025099027	0	0	0.000984276
28.04.2014	50.25	4.217	08:21:00	10	23.87963175	6.568679754	0	0	0	0	0	0	0	0	0	0	0	0.207567153	0.003473174	0	0	0	0	0	0	0	0.12961215	0.226418938	0.055270087	0.030067712	0.109672638	0.037032043	0	0	0	0	0	0	0	0	0	0.038878884	0	0	0	0.30118832	0	0	0
06.05.2014	50.25	4.217	07:52:00	10	95.03515988	2.589712374	0	0	0	0	0	0	0	0	0	0	0	0.539674598	0	0.03878562	0	0	0	0	0	0	0.002314503	0.015615099	0.022758271	0.035078998	0	0.037032043	0	0	0	0	0	0	0	0	0	0	0	0	0	0.227859791	0	0.010827031	0
12.05.2014	50.25	4.217	07:50:00	10	66.380146	5.398586835	0	0	0	0	0.124911183	0	0	0	0	0	0	0.145297007	0	0.01292854	0	0	0	0	0	0	0.018516021	0.00780755	0	0	0	0.027774032	0	0	0	0	0	0	0	0	0	0	0	0	0	0.175693187	0	0	0.001476413
19.05.2014	50.25	4.217	07:46:00	10	99.48874616	18.30267854	0	0	0	0	0	0	0	0	0	0	0	4.23436992	0	0.024862577	0	0	0	0	0	0	0.037032043	0.015615099	0	0	0	0.023145027	0.016450896	0	0	0	0	0	0	0	0.020830524	0	0	0	0	0.107778173	0	0	0.003444964
02.06.2014	50.25	4.217	07:46:00	10	65.06616236	19.75080119	0	0	0	0	0	0	0	0	0	0	0	11.44357631	0	0	0	0	0	0	0	0	0.010415262	0.003903775	0	0	0.032901791	0.005786257	0	0	0	0	0	0	0	0	0	0	0	0	0	0.018947304	0	0	0.004675309
09.06.2014	50.25	4.217	07:46:00	10	36.20183844	6.654245536	0	0	0	0	0	0	0	0	0	0	0	1.224646202	0.001620815	0	0	0	0	0	0	0	0	0	0	0	0.021934528	0	0	0	0	0	0	0	0	0	0	0	0	0	0	0.000984276	0	0	0.003444964
16.06.2014	50.25	4.217	07:46:00	10	57.13855002	3.911362768	0	0	0	0	0	0	0	0	0	0	0	0.35286416	0.00092618	0	0	0	0	0	0	0	0	0.031230198	0	0	0	0	0	0	0	0	0	0	0	0	0	0	0	0	0	0	0	0	0
23.06.2014	50.25	4.217	07:46:00	10	76.26213482	3.041236097	0	0	0	0	0	0	0	0	0	0	0	0.124540292	0	0	0	0	0	0	0	0	0	0	0	0	0	0	0	0	0	0	0	0	0	0	0	0	0	0	0	0	0	0	0.046753089
30.06.2014	50.25	4.217	07:39:00	10	76.57202434	17.19729114	0	0	0	0	0	0	0	0	0	0	0	0.747241751	0	0	0	0	0	0	0	0	0	0.070267946	0	0	0	0	0	0	0	0	0	0	0	0	0	0	0	0	0	0.014271996	0	0	0.005905653
07.07.2014	50.25	4.217	08:06:00	10	74.62865307	12.07633207	0	0	0	0	0	0	0	0	0	0	0	1.722807369	0	0	0	0	0	0	0	0	0	0	0	0	0	0	0	0	0	0	0	0	0	0	0	0	0	0	0	0	0	0	0.024114751
14.07.2014	50.25	4.217	07:17:00	10	105.8741464	2.930936891	0	0	0	0	0	0	0	0	0	0	0	0.249080584	0	0	0	0	0	0	0	0	0.067120578	0.023422649	0	0	0.054836319	0	0.076770846	0	0	0	0	0	0	0	0	0	0	0	0	0.592895417	0	0	0.001476413
21.07.2014	50.25	4.217	08:03:00	10	40.00794226	7.869844275	0	0	0	0	0	0	0	0	0	0	0	0.498161167	0	0	0	0	0	0	0	0	1.866784392	0.00780755	0	0.030067712	0	0	0.076770846	0	0	0	0	0	0	0	0	0	0	0	0	3.61766695	0	0.027559716	0.016240547
28.07.2014	50.25	4.217	07:41:00	10	47.11605573	3.037327678	0	0	0.025214674	0	0	0	0	0	0	0	0	0.186810438	0	0	0	0	0	0	0	0	0.358747916	0.015615099	0	0	0.032901791	0.013887016	0	0	0	0	0	0	0.101498145	0.003135578	0	0	0	0	0	0.472306519	0	0.003937102	0
04.08.2014	50.25	4.217	07:34:00	10	42.73991163	0.361054038	0	0	0	0	0	0	0	0	0	0	0	0.020756715	0	0	0	0	0	0	0	0	0	0.015615099	0	0	0	0	0	0	0	0	0	0	0	0	0	0	0	0	0	0	0	0	0
18.08.2014	50.25	4.217	08:00:00	10	38.21633008	8.974806349	0	0	0	0.00215978	0	0	0	0	0	0	0	0.083026861	0	0	0	0	0	0	0	0	0.006943508	0.00780755	0	0	0	0	0	0	0	0	0	0	0	0	0	0	0	0	0.004241607	0.00442924	0	0	0
26.08.2014	50.25	4.217	07:51:00	10	25.39257956	0.735293805	0	0	0	0.00431956	0	0	0	0	0	0	0	0	0	0	0	0	0	0	0	0	0	0	0	0	0	0.004629005	0	0	0	0	0	0	0	0	0	0	0	0	0	0	0	0	0
01.09.2014	50.25	4.217	07:49:00	10	38.01160522	5.487725152	0	0	0	0	0	0	0	0	0	0	0	0	0	0	0	0	0	0	0	0	0	0	0	0	0	0	0	0	0	0	0	0	0	0	0	0	0	0	0	0	0	0	0
08.09.2014	50.25	4.217	08:49:00	10	26.77926072	0.060037528	0	0	0	0	0	0	0	0	0	0	0	0	0	0	0	0	0	0	0	0	0	0	0	0	0	0	0	0	0	0	0	0	0	0	0	0	0	0	0	0	0	0	0
15.09.2014	50.25	4.217	07:55:00	10	16.41555734	1.245932973	0	0	0	0.015118461	0	0	0	0	0	0	0	0	0	0	0	0	0	0	0	0	0	0	0	0	0	0	0	0	0	0	0	0	0	0	0	0	0	0	0.000706934	0	0	0	0
22.09.2014	50.25	4.217	08:09:00	10	26.10510893	3.680656484	0	0	0	0.00431956	0	0	0	0	0	0	0	0.020756715	0.002778539	0	0	0	0	0	0	0	0.013887016	0.023422649	0	0.085191851	0	0.020830524	0	0	0	0	0	0	0	0	0	0	0	0	0.00636241	0.010827031	0	0	0
29.09.2014	50.25	4.217	07:39:00	10	21.4567484	0.873890408	0	0	0	0	0	0	0	0	0	0	0	0	0	0	0	0	0	0	0	0	0	0.015615099	0	0.052618496	0	0.001157251	0	0	0	0	0	0	0	0	0	0	0	0	0.000883668	0.030020404	0	0	0
13.10.2014	50.25	4.217	09:58:00	10	15.72946564	4.388545599	0	0	0	0.00647934	0	0	0	0	0	0.257730698	0	0	0	0	0	0	0	0	0	0	0.033560289	0.00780755	0.009753545	0.007516928	0.049352687	0	0	0	0	0	0	0	0	0	0	0	0	0	0	0.001476413	0	0	0
22.10.2014	50.25	4.217	09:00:00	10	8.599381267	4.61007696	0	0	0	0.008639121	0	0	0	0	0	0.230312539	0	0.581188028	0	0	0	0	0	0	0	0	0	0	0	0.085191851	0.016450896	0	0.060319951	0	0	0	0	0	0	0	0	0	0	0	0.001413869	0.006889929	0	0	0
28.10.2014	50.25	4.217	08:25:00	10	16.10080656	10.03223317	0	0	0	0.00431956	0	0	0	0	0	0.26321433	0	0.518917882	0	0	0	0	0	0	0	0	0	0	0.016255908	0.045101568	0	0	0	0	0	0	0	0	0	0	0	0	0	0	0	0.007874204	0	0	0
05.11.2014	50.25	4.217	09:13:00	10	25.16327041	14.53574955	0	0	0	0.008639121	0	0	0	0	0	0	0	0.103783576	0	0	0	0	0	0	0	0	0	0.00780755	0	0.030067712	0	0	0	0	0	0	0	0	0	0	0	0	0	0	0	0.005413516	0	0	0
17.11.2014	50.25	4.217	08:49:00	10	11.56517119	3.074630006	0	0	0.025214674	0	0	0	0	0	0	0	0	0.166053722	0	0	0	0	0	0	0	0	0	0	0	0.015033856	0	0	0	0	0	0	0	0	0	0	0	0	0	0	0	0.002952827	0	0	0
24.11.2014	50.25	4.217	08:49:00	10	12.43122966	6.496504671	0	0	0.037822011	0.008639121	0	0	0	0	0	0	0	0.041513431	0	0.000497252	0	0	0	0	0	0	0	0	0	0	0	0	0	0	0	0	0	0	0	0	0	0	0	0	0	0.003444964	0	0	0
02.12.2014	50.25	4.217	08:53:00	10	9.326496565	2.769210966	0	0	0.025214674	0.032396702	0	0	0	0	0	0.115156269	0	0.020756715	0	0	0	0	0	0	0	0	0	0	0	0	0	0	0	0	0	0	0	0	0	0	0	0	0	0	0	0	0	0	0
08.12.2014	50.25	4.217	08:24:00	10	7.086597225	1.615998585	0	0	0.063036684	0.00431956	0	0	0	0	0.005186249	0.126123533	0	0	0	0	0	0	0	0	0	0	0	0	0	0	0	0	0	0	0	0	0	0	0	0	0	0	0	0	0	0	0	0	0
15.12.2014	50.25	4.217	09:01:00	10	10.8147497	2.122225493	0	0	0.075644021	0.032396702	0	0	0	0	0	0	0	0	0	0	0	0	0	0	0	0	0	0	0	0	0	0	0	0	0	0	0	0	0	0	0	0	0	0	0	0	0	0	0
05.01.2015	50.25	4.217	08:54:49	10	8.001105813	3.676061398	0	0	0	0.017278241	0	0	0	0	0	0	0	0	0	0	0	0	0	0	0	0	0	0	0	0	0	0	0	0	0	0	0	0	0	0	0	0	0	0	0	0	0	0	0
19.01.2015	50.25	4.217	09:03:03	10	3.557894507	0.633721634	0	0.01409249	0.012607337	0.012958681	0	0.012663177	0	0	0	0.016450896	0	0	0	0	0	0	0	0	0	0	0	0	0	0	0	0	0	0	0	0	0	0	0	0	0	0	0	0	0	0	0	0	0
27.01.2015	50.25	4.217	09:04:16	10	4.023736865	1.296389928	0	0	0.050429347	0.045355383	0	0	0	0	0	0	0.039804214	0	0	0	0	0	0	0	0	0	0	0	0	0	0	0	0	0	0	0	0	0	0	0	0	0	0	0	0	0.000492138	0	0	0
02.02.2015	50.25	4.217	09:41:50	10	10.27391276	1.117250467	0	0	0.050429347	0.053994504	0	0	0	0	0	0	0	0	0.000347317	0	0	0	0	0	0	0	0	0	0	0.025056427	0	0	0	0	0	0	0	0	0	0	0	0	0	0	0	0	0	0	0
09.02.2015	50.25	4.217	08:52:23	10	6.625134086	1.42367972	0	0	0	0.00431956	0	0	0	0	0.04148999	0	0	0	0	0	0	0	0	0	0	0	0	0	0	0	0	0	0	0	0	0	0	0	0	0	0	0	0	0	0	0	0	0	0
16.02.2015	50.25	4.217	08:56:33	10	7.705228603	1.971481511	0	0	0.012607337	0.00647934	0	0	0	0	0.165959959	0	0	0.020756715	0	0	0	0	0.019518874	0	0	0	0	0	0	0	0	0	0	0	0	0	0	0	0	0	0	0	0	0	0	0	0	0	0
10.03.2015	50.25	4.217	13:49:51	10	51.35987954	44.14758301	0	0	0	0	0	0	0	0	0	0	0	0.197188795	0	0	0	0	0	0	0	0	0	0.015615099	0	0.025056427	0	0	0	0	0	0	0	0	0	0	0	0	0	0	0.019440697	0.004921378	0	0	0
16.03.2015	50.25	4.217	09:54:29	10	38.06927901	28.82651084	0	0	0	0	0	0	0	0	0	0	0	0.041513431	0	0	0	0	0	0	0	0	0	0.00780755	0.013004726	0.025056427	0	0.020830524	0	0	0	0	0	0	0	0	0	0	0	0	0.007422812	0.00442924	0	0	0
23.03.2015	50.25	4.217	09:43:47	10	33.0461825	11.13497961	0	0	0.025214674	0	0	0	0	0	0	0	0	0.166053722	0	0	0	0	0	0	0	0	0	0.031230198	0.091033084	0.115259564	0	0.009258011	0	0	0	0	0	0	0	0	0	0	0	0	0.001767336	0.003937102	0	0	0
30.03.2015	50.25	4.217	08:25:32	10	7.470081789	1.278220116	0	0	0	0	0	0	0	0	0	0	0	0	0	0	0	0	0	0	0	0	0	0	0.043890951	0.032573355	0	0	0	0	0	0	0	0	0	0	0	0	0	0	0	0	0	0	0
07.04.2015	50.25	4.217	07:53:21	10	27.15481598	3.090705789	0	0	0	0	0	0	0	0	0	0	0	0	0	0	0	0	0	0	0	0	0	0	0	0	0	0	0	0	0	0	0	0	0	0	0	0	0	0	0	0	0	0	0
13.04.2015	50.25	4.217	08:27:45	10	37.29791479	1.698055204	0	0	0	0	0	0	0	0	0	0	0	0	0	0	0	0	0	0	0	0	0.049761808	0	0.029260634	0.007516928	0.027418159	0	0.010967264	0	0	0	0	0	0	0	0	0	0	0	0.000176734	0.001968551	0	0	0
20.04.2015	50.25	4.217	08:15:45	10	25.05656347	2.191040724	0	0	0	0	0	0	0	0	0	0	0	0	0	0	0	0	0	0	0	0	0.099523615	0	0.008127954	0	0	0	0.032901791	0	0	0	0	0	0	0	0	0	0	0	0	0	0	0	0
27.04.2015	50.25	4.217	08:08:12	10	29.06180582	3.15077458	0	0	0	0	0	0	0	0	0	0	0	0.103783576	0	0	0	0	0	0	0	0	0.009258011	0	0	0	0.032901791	0	0.060319951	0	0	0	0	0	0	0	0	0	0	0	0	0.042569918	0	0	0
07.05.2015	50.25	4.217	07:51:33	10	33.33802823	6.085508737	0	0	0	0	0	0	0	0	0	0	0	0.041513431	0	0	0	0	0	0	0	0	0.185160214	0	0.055270087	0	0.043869055	0.002314503	0	0	0	0	0	0	0	0	0	0	0	0	0	0.119097342	0	0	0
11.05.2015	50.25	4.217	08:27:37	10	28.03536572	1.610570233	0	0	0	0	0	0	0	0	0	0	0	0.166053722	0	0	0	0	0	0	0	0	0.266167808	0	0.026009453	0	0.098705374	0	0	0	0	0	0	0	0	0	0	0	0	0	0	0.036910333	0	0	0
20.05.2015	50.25	4.217	07:34:25	10	45.37853544	27.32729926	0	0	0	0	0	0	0	0	0	0	0	0.684971605	0	0	0	0	0	0	0	0	0.222192257	0	0.328369339	0.075169281	0.08773811	0	0.021934528	0	0	0	0	0	0	0	0	0	0	0	0	15.65645864	0	0	0
27.05.2015	50.25	4.217	08:16:41	10	65.45063275	21.47043961	0	0	0	0	0	0	0	0	0	0	0	0	0	0	0	0	0	0	0	0	0.118039637	0	0	0.040090283	0.065803583	0	0	0	0	0	0	0	0	0	0.030088535	0	0	0	0	18.00794215	0	0	0.00442924
03.06.2015	50.25	4.217	07:27:34	10	55.46601218	20.76350838	0	0	0.025214674	0	0	0	0	0	0	0	0	0	0	0	0	0	0	0	0	0	0	0	0	0	0	0	0	0	0	0	0	0	0	0	0	0	0	0	0	17.44519396	0	0	0
08.06.2015	50.25	4.217	07:47:26	10	90.45547659	9.622316756	0	0	0	0	0	0	0	0	0	0	0	0.062270146	0	0	0	0	0	0	0	0	0	0	0	0	0	0	0	0	0	0	0	0	0	0	0	0	0	0	0	7.456413548	0	0	0
15.06.2015	50.25	4.217	09:08:24	10	71.74288339	7.779549925	0	0	0	0	0	0	0	0	0	0	0	0.851025327	0	0	0	0	0	0	0	0	0	0	0	0	0	0	0	0	0	0	0	0	0	0	0	0	0	0	0	1.949520523	0	0	0
22.06.2015	50.25	4.217	08:53:22	10	56.12393231	12.60551915	0	0	0	0	0	0	0	0	0	0	0	0.851025327	0	0	0	0	0	0	0	0	0.027774032	0.023422649	0	0	0	0	0	0	0	0	0	0	0	0	0	0	0	0	0.006715877	3.336292854	0	0	0.034941782
29.06.2015	50.25	4.217	08:28:16	10	56.51650166	4.118608615	0	0	0	0	0	0	0	0	0	0	0	0.269837299	0.03334247	0	0	0	0	0.007594434	0	0	0	0.00780755	0	0	0.043869055	0	0	0	0	0	0	0	0	0	0	0	0	0	0	0	0	0	0
06.07.2015	50.25	4.217	08:45:09	10	62.45806218	0.70774298	0	0	0	0	0	0	0	0	0	0	0	0.020756715	0	0	0	0	0	0	0	0	0	0.00780755	0	0	0	0	0	0	0	0	0	0	0	0	0	0	0	0	0	0.001476413	0	0	0
14.07.2015	50.25	4.217	08:49:07	10	63.78191981	3.7061136	0	0	0	0	0	0	0	0	0	0	0	0.166053722	0	0	0	0	0	0	0	0	0	0.085883045	0	0.015033856	0	0	0	0	0	0	0	0	0	0	0	0	0	0	0	0	0	0	0.005905653
20.07.2015	50.25	4.217	08:56:27	10	126.3966301	1.407814218	0	0	0	0	0	0	0	0	0	0	0	0.062270146	0	0	0	0	0	0	0	0	0	0	0	0	0.043869055	0	0	0	0	0	0	0	0	0	0	0	0	0	0	0	0	0	0
28.07.2015	50.25	4.217	08:34:00	10	64.92126087	2.937358504	0	0	0	0	0	0	0	0	0	0	0	0.269837299	0	0.002983509	0	0	0	0	0	0	0.011572513	0	0	0	0.043869055	0	0.010967264	0	0	0	0	0	0	0	0	0	0	0	0	0.006889929	0	0	0.003444964
03.08.2015	50.25	4.217	09:02:17	10	86.98655294	6.972773913	0	0	0	0	0	0	0	0	0	0	0	0.269837299	0.000231545	0	0	0	0	0	0	0	0.018516021	0	0	0.060135424	0.08773811	0	0	0	0	0	0	0	0	0	0	0	0	0	0	0.008366342	0	0	0.012303444
10.08.2015	50.25	4.217	09:18:12	10	105.5751751	7.190725552	0	0	0	0	0	0	0	0	0	0	0	0.269837299	0.009030252	0	0	0	0	0.003797217	0	0	0.020830524	0	0	0.060135424	0.065803583	0	0	0	0	0	0	0	0.078075496	0	0.006943508	0	0	0	0	0	0	0	0
17.08.2015	50.25	4.217	08:55:18	10	80.87391721	3.967680345	0	0	0	0	0	0	0	0	0	0	0	0.166053722	0	0	0	0	0	0	0	0	0.046290054	0.039037748	0	0.010022571	0	0	0	0	0	0	0	0	0	0	0	0	0	0	0	0.017224822	0	0	0
24.08.2015	50.25	4.217	08:56:35	10	30.54430066	1.676306168	0	0	0	0	0	0	0	0	0	0	0	0.207567153	0	0	0	0	0	0	0	0	0	0.070267946	0	0.010022571	0	0	0.065803583	0	0	0	0	0	0	0	0	0	0	0	0	0	0	0	0
01.09.2015	50.25	4.217	09:02:56	10	21.76198172	3.563926081	0	0	0	0	0	0	0	0	0	0	0	0	0	0.003978012	0	0	0	0	0	0	0	0	0	0	0	0	0	0	0	0	0	0	0	0	0	0	0	0	0.001060402	0.002952827	0	0	0
07.09.2015	50.25	4.217	09:09:15	10	23.96183942	6.534105854	0	0	0	0.017278241	0	0	0	0	0	0	0	0.228323868	0	0	0	0	0	0	0	0	0	0.00780755	0	0.015033856	0	0	0	0	0	0	0	0	0	0	0	0	0	0	0	0.019193373	0	0	0
16.09.2015	50.25	4.217	09:06:05	10	64.97583518	28.94403837	0	0	0	0	0	0	0	0	0	0.021934528	0	0.498161167	0	0	0	0	0	0	0	0	0	0	0	0.020045141	0	0	0	0	0	0	0	0	0	0	0	0	0	0	0	0.011319169	0	0	0
23.09.2015	50.25	4.217	09:00:00	10	30.68187819	5.329216216	0	0	0.050429347	0	0	0	0.006135039	0	0	0	0	0.332107445	0	0	0	0	0	0	0	0	0	0	0.026009453	0.040090283	0	0	0	0	0	0	0	0	0	0	0	0	0	0	0.000706934	0.003444964	0	0	0
29.09.2015	50.25	4.217	08:26:52	10	55.47490661	1.63904013	0	0	0.025214674	0.00431956	0	0	0	0	0.04148999	0	0	0	0	0	0	0	0	0	0	0	0	0	0	0.005011285	0	0	0	0	0	0	0	0	0	0	0	0	0	0	0	0	0	0	0
07.10.2015	50.25	4.217	08:58:11	10	20.97337793	1.584578996	0	0	0	0.00431956	0	0	0.006135039	0	0	0	0	0	0	0	0	0	0	0	0	0	0	0	0	0	0	0	0	0	0	0	0	0	0	0	0	0	0	0	0.000353467	0	0	0	0
13.10.2015	50.25	4.217	08:01:35	10	9.225927636	1.290403371	0	0	0	0.008639121	0	0	0	0	0	0	0	0	0	0	0	0	0	0	0	0	0.013887016	0	0	0	0	0	0	0	0	0	0	0	0	0	0	0	0	0	0	0	0	0	0
19.10.2015	50.25	4.217	08:48:37	10	22.51150847	9.275417142	0	0	0	0	0	0	0.012270077	0	0	0	0	0.020756715	0	0	0	0	0	0	0	0	0	0.00780755	0	0.125282134	0	0.013887016	0	0	0	0	0	0	0	0	0	0	0	0	0	0	0	0	0
27.10.2015	50.25	4.217	10:06:17	10	15.44470672	4.747483103	0	0.028184981	0	0.008639121	0	0	0.036810232	0	0	0	0	0.083026861	0	0	0	0	0	0	0	0	0.006943508	0.015615099	0	0.115259564	0	0.013887016	0	0	0	0	0	0	0	0	0	0	0	0	0	0	0	0	0
02.11.2015	50.25	4.217	10:03:15	10	14.01347093	5.842621618	0	0	0	0	0	0	0.012270077	0	0	0.021934528	0	0.207567153	0	0	0	0	0	0	0	0	0	0	0	0.195440129	0.021934528	0	0.032901791	0	0	0	0	0	0	0	0	0	0	0	0	0	0	0	0
16.11.2015	50.25	4.217	09:51:47	10	8.286737176	3.629962493	0	0	0.100858695	0	0	0	0.009202558	0	0	0.005483632	0	0	0	0	0	0	0	0	0	0	0	0	0.003251182	0.010022571	0	0	0	0	0	0	0	0	0	0	0	0	0	0	0	0	0	0	0
23.11.2015	50.25	4.217	11:37:01	10	4.178339518	0.801850038	0	0.042277471	0.075644021	0.00647934	0	0	0.009202558	0	0	0	0	0	0	0	0	0	0	0	0	0	0	0	0	0	0	0.001157251	0	0	0	0	0	0	0	0	0	0	0	0	0	0	0	0	0
07.12.2015	50.25	4.217	10:12:25	10	5.198667991	1.458774811	0	0	0.037822011	0.00647934	0	0	0	0	0	0	0.068235796	0	0	0	0	0	0	0	0	0	0	0	0	0	0	0	0	0	0	0	0	0	0	0	0	0	0	0	0	0	0	0	0
15.12.2015	50.25	4.217	09:47:05	10	3.927346673	1.328460689	0	0	0.025214674	0.025917362	0	0	0	0	0	0	0.028431582	0	0	0	0	0	0	0	0	0	0	0	0	0	0	0	0	0	0	0	0	0	0	0	0	0	0	0	0	0	0	0	0
05.01.2016	50.25	4.217	09:51:00	10	3.959116998	1.092275219	0	0	0.063036684	0.00215978	0	0	0	0	0.145214964	0	0	0	0	0	0	0	0	0	0	0	0	0	0	0	0	0	0	0	0	0	0	0	0	0	0	0	0	0	0	0	0	0	0
13.01.2016	50.25	4.217	13:26:51	10	4.85191601	2.07004464	0	0	0.012607337	0.028077142	0	0	0	0	0.186704954	0	0.07676527	0	0	0	0	0	0	0	0	0	0	0	0	0	0	0	0	0	0	0	0	0	0	0	0	0	0	0	0	0	0	0	0
28.01.2016	50.25	4.217	09:49:36	10	4.474045676	0.826442225	0	0	0	0.010798901	0	0	0	0	0.181518705	0	0.017058949	0	0	0	0	0	0	0	0	0	0	0	0	0	0	0	0	0	0	0	0	0	0	0	0	0	0	0	0	0	0	0	0
02.02.2016	50.25	4.217	09:35:30	10	4.854079655	1.565717948	0	0.01409249	0.012607337	0.015118461	0	0	0	0	0.85054479	0	0	0	0	0	0	0	0	0	0	0	0	0	0	0	0	0	0	0	0	0	0	0	0	0	0	0	0	0	0	0	0	0	0
10.02.2016	50.25	4.217	11:55:41	10	4.263018286	1.405524499	0	0	0.050429347	0.00647934	0	0	0	0	0.373409908	0	0.025588423	0	0	0	0	0	0	0	0	0	0	0	0	0	0	0	0	0	0	0	0	0	0	0.001567789	0	0	0	0	0	0	0	0	0
23.02.2016	50.25	4.217	08:25:33	10	6.305241801	1.065506916	0	0	0	0.00647934	0	0	0	0	0.134842467	0	0.099510536	0	0	0	0	0	0	0	0	0	0	0	0	0	0	0	0	0	0	0	0	0	0	0	0	0	0	0	0	0	0	0	0
29.02.2016	50.25	4.217	09:33:56	10	3.335441791	0.585071191	0	0	0.037822011	0.00215978	0	0	0	0	0	0	0.156373699	0	0	0	0	0	0	0	0	0	0	0	0	0	0	0	0	0	0	0	0	0	0	0	0	0	0	0	0	0	0	0	0
07.03.2016	50.25	4.217	09:32:15	10	7.664649782	0.31287942	0	0	0	0	0	0	0	0	0.025931244	0	0	0	0	0	0	0	0	0	0	0	0	0	0	0	0	0	0	0	0	0	0	0	0	0	0	0	0	0	0	0	0	0	0
14.03.2016	50.25	4.217	09:34:02	10	6.936750465	0.835321115	0	0.01409249	0.025214674	0.00215978	0	0	0	0	0.020744995	0	0.048333689	0	0	0	0	0	0	0	0	0	0	0	0	0	0.071287214	0	0	0	0	0	0	0	0	0	0	0	0	0	0	0	0	0	0
21.03.2016	50.25	4.217	10:29:32	10	11.74003551	1.277325777	0	0	0	0	0	0	0	0	0	0	0	0	0	0	0	0	0	0	0	0	0	0	0	0	0	0	0	0	0	0	0	0	0	0	0	0	0	0	0	0	0	0	0
30.03.2016	50.25	4.217	08:36:10	10	12.31577644	0.662961257	0	0	0	0	0	0	0	0	0	0	0	0	0	0	0	0	0	0	0	0	0	0	0	0	0	0	0	0	0	0	0	0	0	0	0	0	0	0	0	0	0.041513431	0	0
04.04.2016	50.25	4.217	08:54:18	10	11.98131651	0.629059189	0	0.01409249	0	0	0	0	0	0	0	0	0	0	0	0	0	0	0	0	0	0	0	0	0	0	0	0	0	0	0	0	0	0	0	0	0	0	0	0	0	0	0.041513431	0	0
11.04.2016	50.25	4.217	08:50:30	10	5.98128563	0.554495087	0	0	0.012607337	0	0.002838891	0	0	0	0	0	0	0	0	0	0	0	0	0	0	0	0	0	0	0	0.104189006	0	0.010967264	0	0	0	0	0	0	0	0	0	0	0	0	0	0	0	0
18.04.2016	50.25	4.217	09:45:25	10	16.04460189	0.188484761	0	0	0	0	0	0	0	0	0	0	0	0	0	0	0	0	0	0	0	0	0	0	0	0	0	0	0	0	0	0	0	0	0	0	0	0	0	0	0	0	0	0	0
25.04.2016	50.25	4.217	08:52:27	10	16.66031325	2.627722698	0	0.01409249	0.100858695	0	0	0	0	0	0	0	0	0	0	0	0	0	0	0	0	0	0	0	0	0	0	0.012729765	0	0	0	0	0	0	0	0	0	0	0	0	0	0	0.072648504	0	0
03.05.2016	50.25	4.217	07:49:03	10	27.37013909	2.075473925	0	0.01409249	0	0	0.023657421	0	0	0	0	0	0	0.031135073	0	0	0	0	0	0	0	0	0.003471754	0	0.008127954	0	0.307083385	0	0.268697962	0	0	0	0	0	0.167862316	0	0	0	0	0	0	0.001476413	0	0	0
10.05.2016	50.25	4.217	09:31:42	10	98.69729946	10.20791186	0	0	0	0	0	0	0	0	0	0	0	0	0	0	0	0	0	0	0	0	0	0	0.013004726	0.080180566	0.065803583	0.016201519	0	0	0	0	0	0	0	0.001567789	0	0	0	0	0	0.058564396	0	0	0
16.05.2016	50.25	4.217	09:49:52	10	28.02698792	7.431461819	0	0	0	0	0	0	0	0	0	0	0	0	0	0	0	0	0	0	0	0	0	0	0	0	0	0	0	0	0	0	0	0	0	0	0	0	0	0	0	0.000984276	0	0	0
23.05.2016	50.25	4.217	08:26:32	10	27.24361123	3.678145056	0	0	0	0	0	0	0	0	0	0	0	0	0	0	0	0	0	0	0	0	0	0	0	0	0	0	0	0	0	0	0	0	0	0	0	0	0	0	0	0	0	0	0
01.06.2016	50.25	4.217	09:54:36	10	45.55718891	1.107693611	0	0	0	0	0	0	0	0	0.025931244	0	0	0	0	0	0	0	0	0	0	0	0	0	0.032511816	0	0	0	0	0	0	0	0	0	0	0	0	0	0	0	0	0.028543991	0	0	0
08.06.2016	50.25	4.217	08:15:45	10	35.47067902	4.557875021	0	0	0	0	0	0	0	0	0	0	0	0	0.007409438	0	0	0	0	0	0	0	0.027774032	0	0	0	0	0.004629005	0	0	0	0	0	0	0	0	0	0	0	0	0	0	0	0	0
20.06.2016	50.25	4.217	09:49:17	10	76.29079191	4.557131612	0	0	0	0	0	0	0	0	0	0	0	1.037835765	0	0	0	0	0	0	0	0	0.030088535	0	0	0.045101568	0.043869055	0	0	0	0	0	0	0	0	0	0	0	0	0	0	0	0	0	0
27.06.2016	50.25	4.217	09:26:03	10	81.71122694	7.298319168	0	0	0	0	0	0	0	0	0	0	0	0.415134306	0	0	0	0	0	0	0	0	0	0.00780755	0	0.015033856	0	0	0	0	0	0	0	0	0	0	0	0	0	0	0	5.848892059	0	0	0
04.07.2016	50.25	4.217	09:12:31	10	93.39435356	6.426374344	0	0	0	0	0	0	0	0	0	0	0	5.510181426	0	0	0	0	0	0	0	0	0	0.00780755	0	0.005011285	0	0	0	0	0	0	0	0	0	0	0	0	0	0	0	0.33163821	0	0	0
12.07.2016	50.25	4.217	08:39:24	10	111.2582117	5.976094954	0	0	0	0	0	0	0	0	0	0	0	5.147665393	0	0	0	0	0	0	0	0	0	0	0	0.010022571	0	0	0	0	0	0	0	0	0	0	0	0	0	0	0	0	0	0	0
18.07.2016	50.25	4.217	09:44:02	10	88.91342466	3.367744895	0	0	0	0	0	0	0	0	0	0	0	1.660537224	0	0	0	0	0	0	0	0	0	0.023422649	0	0.035078998	0.021934528	0	0	0	0	0	0	0	0	0	0	0	0	0	0	0	0	0	0
25.07.2016	50.25	4.217	08:41:49	10	209.4907714	2.099838884	0	0	0	0	0	0	0	0	0	0	0	0.020756715	0	0	0	0	0	0	0	0	0	0.015615099	0	0.060135424	0	0	0	0	0	0	0	0	0	0	0	0	0	0	0	0	0	0	0
08.08.2016	50.25	4.217	08:31:33	10	88.79129226	5.47192183	0	0	0	0	0	0	0	0	0	0	0	0.435891021	0	0	0	0	0	0	0	0	0	0.148343442	0	0.27060941	0	0.002314503	0	0	0	0	0	0	0	0	0	0	0	0	0	0.002952827	0	0	0
15.08.2016	50.25	4.217	08:54:01	10	52.36242816	2.086962886	0	0	0	0	0	0	0	0	0	0	0	0.311350729	0	0	0	0	0	0	0	0	0	0.078075496	0	0.030067712	0	0	0	0	0	0	0	0	0	0	0	0	0	0	0	0	0	0	0
23.08.2016	50.25	4.217	10:00:00	10	45.54622559	1.462244747	0	0	0	0	0	0	0	0	0	0	0	0.083026861	0.001157725	0	0	0	0	0	0	0	0	0.039037748	0	0.050112854	0	0	0	0	0	0	0	0	0	0	0	0	0	0	0.000353467	0	0	0	0
01.09.2016	50.25	4.217	10:02:19	10	35.48611829	2.10921997	0	0	0	0	0	0	0	0	0	0	0	0.020756715	0	0	0	0	0	0	0	0	0.004629005	0	0	0	0	0	0	0	0	0	0	0	0	0	0	0	0	0	0	0	0	0	0
05.09.2016	50.25	4.217	09:19:21	10	39.15013305	10.91226251	0	0	0	0	0	0	0	0	0	0	0	0.145297007	0.003241629	0.001989006	0	0	0	0	0	0	0.023145027	0.015615099	0	0	0	0.004629005	0.032901791	0	0	0	0	0	0	0	0	0	0	0	0	0.028543991	0	0.009842756	0
13.09.2016	50.25	4.217	09:34:58	10	19.48447472	2.690454991	0	0	0	0	0	0	0	0	0	0	0	0.124540292	0.000231545	0	0	0	0	0	0	0	0	0	0	0	0	0	0.032901791	0	0	0	0	0	0	0	0	0	0	0	0	0	0	0	0
19.09.2016	50.25	4.217	09:03:04	10	17.98782832	7.126957474	0	0	0	0	0	0	0	0	0	0	0	0.145297007	0	0	0	0	0	0	0	0	0.023145027	0	0	0	0	0.009258011	0	0	0	0	0	0	0	0	0	0	0	0	0	0.009350618	0	0	0
28.09.2016	50.25	4.217	06:29:09	10	36.82832828	11.29197967	0	0	0	0	0	0	0	0	0	0	0	0.269837299	0	0	0	0	0	0	0	0	0.030088535	0	0	0.030067712	0	0.023145027	0	0	0	0	0	0	0	0	0	0	0	0	0	0.034449644	0	0	0
10.10.2016	50.25	4.217	08:51:04	10	20.35632471	8.080838941	0	0	0	0	0	0	0	0	0	0	0	0	0	0.005967018	0	0	0	0	0	0	0	0	0.029260634	0.035078998	0.043869055	0	0	0	0	0	0	0	0	0	0	0	0	0	0	0	0	0	0
19.10.2016	50.25	4.217	09:19:13	10	20.58506795	10.1046584	0	0	0	0	0	0	0	0	0	0	0	0.020756715	0	0	0	0	0	0	0	0	0	0	0.016255908	0.015033856	0	0	0.021934528	0	0	0	0	0	0	0	0	0	0	0	0	0.028543991	0	0	0
24.10.2016	50.25	4.217	08:56:10	10	11.95579704	4.907263561	0	0	0	0.00431956	0	0	0	0	0	0	0	0	0	0	0	0	0	0	0	0	0	0	0	0	0	0	0	0	0	0	0	0	0	0	0	0	0	0	0	0	0	0	0
01.11.2016	50.25	4.217	11:35:36	10	11.03150391	3.66355634	0	0.01409249	0.063036684	0.00215978	0	0	0	0	0	0	0	0.020756715	0.000347317	0	0	0	0	0	0	0	0	0	0	0	0	0	0.016450896	0	0	0	0	0	0	0	0	0	0	0	0	0	0	0	0
07.11.2016	50.25	4.217	10:01:44	10	15.41704954	5.762503645	0	0	0	0.047515164	0	0	0	0	0	0	0	0	0	0	0	0	0	0	0	0	0	0.015615099	0	0.045101568	0	0	0	0	0	0	0	0	0	0	0	0	0	0	0	0.000984276	0	0	0
14.11.2016	50.25	4.217	10:31:21	10	12.38138109	5.660597244	0	0	0.226932064	0.034556483	0	0	0.006135039	0	0	0	0	0	0.001157725	0	0	0	0	0	0	0	0	0	0	0	0	0	0	0	0	0	0	0	0	0	0	0	0	0	0	0	0	0	0
23.11.2016	50.25	4.217	13:18:00	10	20.4205757	10.77170152	0	0.042277471	0.453864127	0.060473845	0	0	0	0	0	0	0	0.020756715	0.00092618	0	0	0	0	0	0	0	0	0	0.006502363	0	0	0	0	0	0	0	0	0	0	0	0	0	0	0	0	0	0	0	0
28.11.2016	50.25	4.217	10:08:44	10	12.6254341	5.459605203	0	0	0.100858695	0.051834724	0	0	0	0	0	0	0	0	0.000231545	0	0	0	0	0	0	0	0	0.00780755	0	0	0	0	0	0	0	0	0	0	0	0	0	0	0	0	0	0	0	0	0
05.12.2016	50.25	4.217	10:13:11	10	11.73054866	3.405960269	0	0.01409249	0.416042117	0.051834724	0	0	0	0	0.08297998	0	0.042647372	0	0.000115772	0	0	0	0	0	0	0	0	0.023422649	0	0	0	0	0	0	0	0	0	0	0	0	0	0	0	0	0	0	0	0	0
19.12.2016	50.25	4.217	10:06:44	10	10.5114256	5.153785144	0	0	0.302576085	0.028077142	0	0	0	0	0	0	0	0.010378358	0.000231545	0	0	0	0	0	0	0	0	0.031230198	0	0	0	0	0	0	0	0	0	0	0	0	0	0	0	0	0	0	0	0	0
03.01.2017	50.25	4.217	10:36:21	10	10.49208346	1.742290037	0	0	0.050429347	0.025917362	0	0	0	0	0.114097472	0	0	0	0	0	0	0	0	0	0	0	0	0.046845297	0	0	0	0	0	0	0	0	0	0	0	0	0	0	0	0	0	0	0	0	0
10.01.2017	50.25	4.217	09:04:04	10	7.717396045	1.77631686	0	0.01409249	0.012607337	0.00431956	0	0	0	0	0	0	0	0	0	0	0	0	0	0	0	0	0	0.015615099	0	0.007516928	0	0	0	0	0	0	0	0	0	0	0	0	0	0	0	0	0	0	0
16.01.2017	50.25	4.217	10:07:24	10	10.17313682	3.356812791	0	0	0.025214674	0.00215978	0	0	0	0	0	0	0	0	0	0	0	0	0	0	0	0	0	0.035133973	0	0	0	0	0	0	0	0	0	0	0	0	0	0	0	0	0	0.001230344	0	0	0
23.01.2017	50.25	4.217	10:44:25	10	10.55715117	2.716069887	0	0	0.050429347	0.00431956	0	0	0	0	0	0	0	0	0	0	0	0	0	0	0	0	0	0.027326424	0	0	0	0	0	0	0	0	0	0	0	0	0	0	0	0	0	0	0	0	0
30.01.2017	50.25	4.217	09:40:24	10	10.85562156	4.982934325	0	0.028184981	0.252146737	0.017278241	0	0	0	0	0.031117492	0	0	0	0	0	0	0	0	0	0	0	0	0.035133973	0.006502363	0	0	0.003471754	0	0	0	0	0	0	0	0	0	0	0	0	0.000176734	0	0	0	0
14.02.2017	50.25	4.217	09:44:48	10	14.3788477	6.296723532	0	0	0.176502716	0.021597802	0	0	0	0	0.020744995	0	0.10804001	0	0	0	0	0	0	0	0	0	0	0.027326424	0	0	0	0	0	0	0	0	0	0	0	0	0	0	0	0	0	0	0	0	0
20.02.2017	50.25	4.217	10:48:09	10	20.18471694	1.119266098	0	0	0.012607337	0	0	0	0	0	0	0	0	0	0	0	0	0	0	0	0	0	0	0.00780755	0	0	0	0	0	0	0	0	0	0	0	0	0	0	0	0	0	0	0	0	0
01.03.2017	50.25	4.217	09:53:25	10	7.686531384	3.210289134	0	0	0.075644021	0.012958681	0	0	0	0	0.212636197	0	0.034117898	0	0	0	0	0	0	0	0	0	0	0.031230198	0	0	0	0	0	0	0	0	0	0	0	0.001567789	0	0	0	0	0	0	0	0	0
06.03.2017	50.25	4.217	10:59:36	10	12.035957	2.89296179	0	0.01409249	0	0.00647934	0	0	0	0	0.274871182	0	0.034117898	0	0	0	0	0	0	0	0	0	0	0.031230198	0	0	0	0	0	0	0	0	0	0	0	0	0	0	0	0	0.000176734	0	0	0	0
14.03.2017	50.25	4.217	10:30:46	10	8.218613956	1.094374261	0	0	0	0	0	0	0	0	0.072607482	0	0	0	0	0	0	0	0	0	0	0	0.002314503	0.023422649	0.006502363	0	0	0	0	0	0	0	0	0	0	0	0	0	0	0	0.000176734	0	0	0	0
22.03.2017	50.25	4.217	12:22:38	10	18.16592396	2.288333683	0	0	0	0.00215978	0	0	0	0	0	0	0.017058949	0	0	0	0	0	0	0	0	0	0	0.011711324	0.019507089	0	0.032901791	0	0	0	0	0	0	0	0	0	0	0	0	0	0	0	0	0	0
27.03.2017	50.25	4.217	10:26:25	10	11.23436484	2.009405213	0	0	0.063036684	0	0	0	0	0	0	0	0.017058949	0	0	0	0	0	0	0	0	0	0.008100759	0.011711324	0.014630317	0	0	0	0	0	0	0	0	0	0	0	0	0	0	0	0	0.000492138	0	0	0
03.04.2017	50.25	4.217	10:46:56	10	20.64915332	4.431697332	0	0.01409249	0	0	0	0	0	0	0	0	0	0	0	0	0	0	0	0	0	0	0	0.003903775	0.017881499	0	0.120639901	0	0	0	0	0	0	0	0	0	0	0	0	0	0	0.010088824	0.051891788	0	0
10.04.2017	50.25	4.217	09:49:32	10	28.49652863	9.312692367	0	0	0.063036684	0	0	0	0	0	0	0	0	0	0	0	0	0	0	0	0	0	0.010415262	0.00780755	0.037388588	0	0.043869055	0	0	0	0	0	0	0	0	0	0	0	0	0	0	0.001476413	0	0	0
18.04.2017	50.25	4.217	09:58:09	10	58.30828889	43.30164102	0	0	0	0	0	0	0	0	0	0	0	0.373620875	0	0	0	0	0	0	0	0	0	0.015615099	0.06177245	0	0.098705374	0	0	0	0	0	0	0	0	0	0	0	0	0	0	0.009350618	0.010378358	0	0
24.04.2017	50.25	4.217	09:27:00	10	60.84875431	16.86398338	0	0	0	0	0	0	0	0	0	0	0	1.598267078	0	0	0	0	0	0	0	0	0	0.015615099	0.011379136	0	0.065803583	0	0	0	0	0	0	0	0	0	0	0	0	0	0	0.355323476	0	0	0
02.05.2017	50.25	4.217	09:03:49	10	64.52658938	20.44941895	0	0.028184981	0	0	0	0	0	0	0	0	0	4.649504226	0	0	0	0	0	0	0	0	0	0	0	0	0.021934528	0	0.021934528	0	0	0	0	0	0	0	0	0	0	0	0	3.105339598	0	0	0
08.05.2017	50.25	4.217	09:38:06	10	83.96932386	10.21984351	0	0	0	0	0	0	0	0	0	0	0	0.332107445	0	0	0	0	0	0	0	0	0	0.031230198	0	0	0.010967264	0	0	0	0	0	0	0	0	0	0	0	0	0	0	3.235984954	0	0	0
17.05.2017	50.25	4.217	09:18:09	10	31.61232125	5.264323144	0	0	0	0	0	0	0	0	0	0	0	0.166053722	0	0	0	0	0	0	0	0	0	0.031230198	0	0	0.043869055	0	0	0	0	0	0	0	0	0	0	0	0	0	0	0.044784538	0	0	0
22.05.2017	50.25	4.217	10:47:19	10	41.24709901	9.250866208	0	0	0	0	0	0	0	0	0	0	0	0.207567153	0	0	0	0	0	0	0	0	0	0.031230198	0	0	0.08773811	0	0	0	0	0	0	0	0	0	0	0	0	0	0	0.008366342	0	0	0
31.05.2017	50.25	4.217	09:34:34	10	59.83541605	7.490149112	0	0	0	0	0	0	0	0	0	0	0	0.560431313	0	0	0	0	0	0	0	0	0	0	0	0	0.049352687	0	0	0	0	0	0	0	0	0	0	0	0	0	0.000706934	0	0	0	0
12.06.2017	50.25	4.217	08:08:21	10	81.36237436	51.07387482	0	0	0	0	0	0	0	0	0	0	0	5.915663859	0	0	0	0	0	0	0	0	0	0.249841587	0.198322076	0	0.120639901	0	0.021934528	0	0	0	0	0	0	0	0	0	0	0	0	0	0	0	0
19.06.2017	50.25	4.217	09:49:21	10	96.98876367	59.32662449	0	0	0	0	0	0	0	0	0.08297998	0	0	10.17264263	0	0	0	0	0	0	0	0	0	0.273264235	0.058521268	0	0.054836319	0	0	0	0	0	0	0	0	0	0	0	0	0	0	0.00442924	0	0	0
26.06.2017	50.25	4.217	08:50:17	10	48.08774502	24.7890805	0	0	0	0	0	0	0	0	0	0	0	0.643458174	0.00092618	0	0	0	0	0	0	0	0.030088535	0.320109533	0.357629973	0	0.065803583	0.006943508	0	0	0	0	0	0	0	0	0	0	0	0	0	0.032973231	0	0.01771696	0
03.07.2017	50.25	4.217	09:42:44	10	41.56021692	21.28654441	0	0	0.025214674	0	0	0	0	0	0	0	0	0.560431313	0	0	0	0	0	0	0	0	0	0	0.013004726	0	0.021934528	0.013887016	0	0	0	0	0	0	0	0	0	0	0	0	0	0.194394422	0	0.016240547	0
17.07.2017	50.25	4.217	09:15:42	10	45.21437979	6.801696209	0	0	0	0	0	0	0	0	0	0	0	0.124540292	0	0	0	0	0	0	0	0	0	0	0	0	0.043869055	0	0	0	0	0	0	0	0	0	0	0	0	0	0	0	0	0	0
24.07.2017	50.25	4.217	11:43:50	10	52.35479097	1.710486081	0	0	0	0	0	0	0	0	0	0	0	0	0	0	0	0	0	0	0	0	0	0	0	0	0	0	0	0	0	0	0	0	0	0	0	0	0	0	0	0	0	0	0
31.07.2017	50.25	4.217	09:26:41	10	44.14486707	2.115050722	0	0	0	0	0	0	0	0	0	0	0	0.041513431	0	0	0	0	0	0	0	0	0	0.109305694	0	0.020045141	0	0	0	0	0	0	0	0	0	0	0	0	0	0	0.000353467	0.02657544	0	0	0
14.08.2017	50.25	4.217	08:52:55	10	67.36323659	21.27006814	0	0	0	0	0	0	0	0	0	0	0	0.975565619	0	0	0	0	0	0	0	0	0	0.023422649	0.006502363	0.090203137	0.054836319	0	0	0	0	0	0	0	0	0	0	0	0	0	0.001060402	3.537474235	0	0	0
21.08.2017	50.25	4.217	10:22:05	10	50.20934012	7.2053262	0	0	0	0	0	0	0	0	0	0	0	0.498161167	0	0	0	0	0	0	0	0	0	0.00780755	0	0.175394988	0	0	0	0	0	0	0	0	0	0	0	0	0	0	0	0	0	0	0
29.08.2017	50.25	4.217	09:25:12	10	62.13715299	3.246548894	0	0	0	0	0	0	0	0	0	0	0	0.083026861	0	0	0	0	0	0	0	0	0	0.023422649	0	0.025056427	0.010967264	0	0	0	0	0	0	0	0	0.001567789	0	0	0	0	0	0.001968551	0	0	0
04.09.2017	50.25	4.217	09:57:40	10	29.95650862	2.65112968	0	0	0	0	0	0	0	0	0	0	0	0	0	0	0	0	0	0	0	0	0	0	0	0	0	0	0	0	0	0	0	0	0	0.003135578	0	0	0	0	0	0.001968551	0	0	0
15.09.2017	50.25	4.217	09:37:52	10	36.99050463	4.015361449	0	0	0	0	0	0	0.006135039	0	0	0	0	0	0	0	0	0	0	0	0	0	0	0.00780755	0	0	0.065803583	0	0.010967264	0	0	0	0	0	0	0	0	0	0	0	0	0.000984276	0	0	0
18.09.2017	50.25	4.217	09:42:23	10	30.38443272	7.78457521	0	0.01409249	0.012607337	0	0	0	0	0	0	0	0	0.010378358	0	0	0	0	0	0	0	0	0	0.011711324	0	0.007516928	0	0	0	0	0	0	0	0	0	0	0	0	0	0	0	0	0	0	0
25.09.2017	50.25	4.217	09:40:38	10	21.39946294	3.624278098	0	0	0	0	0	0	0	0	0	0	0	0	0	0	0	0	0	0	0	0	0	0	0	0	0	0	0	0	0	0	0	0	0	0.001567789	0	0	0	0	0	0.007628136	0	0	0
03.10.2017	50.25	4.217	13:10:40	10	40.06282775	10.34698346	0	0	0	0	0	0	0.012270077	0	0	0	0	0.518917882	0	0	0	0	0	0	0	0	0	0	0	0.015033856	0	0	0	0	0	0	0	0	0	0	0	0	0	0	0.000353467	0.001968551	0	0	0
25.10.2017	50.25	4.217	09:14:41	10	34.9219419	9.614995297	0	0.01409249	0	0	0	0	0.404912556	0	0	0	0	0.010378358	0	0	0	0	0	0	0	0	0	0	0	0	0	0	0	0	0	0	0	0	0	0	0	0	0	0	0.000883668	0.002460689	0	0	0
30.10.2017	50.25	4.217	10:11:54	10	24.34265524	1.861169416	0	0	0	0	0	0	0.042945271	0	0	0	0	0	0	0	0	0	0	0	0	0	0	0	0	0	0	0	0	0	0	0	0	0	0	0	0	0	0	0	0.000176734	0	0	0	0
06.11.2017	50.25	4.217	12:11:10	10	23.82258178	1.938057299	0	0.01409249	0	0.00215978	0	0	0.067485426	0	0	0	0	0.020756715	0	0	0	0	0	0	0	0	0	0	0	0.025056427	0	0	0	0	0	0	0	0	0	0	0	0	0	0	0.000353467	0	0	0	0
21.11.2017	50.25	4.217	09:12:57	10	19.68696369	1.878031983	0	0	0	0	0	0	0.09816062	0	0	0	0	0	0	0	0	0	0	0	0	0	0	0	0	0.022550784	0	0	0	0	0	0	0	0	0	0	0	0	0	0	0.000176734	0	0	0	0
28.11.2017	50.25	4.217	10:13:57	10	12.72781045	2.011394137	0	0.042277471	0	0.00215978	0	0	0.503073175	0	0.005186249	0	0	0	0	0	0	0	0	0	0	0	0	0	0.02113268	0.012528213	0	0	0	0	0	0	0	0	0	0	0	0	0	0	0.001413869	0	0	0	0
04.12.2017	50.25	4.217	11:25:18	10	15.6505553	3.616917511	0	0.028184981	0.050429347	0.00215978	0	0	0.196321239	0	0	0	0	0	0	0	0	0	0	0	0	0	0	0	0	0.015033856	0	0	0	0	0	0	0	0	0	0	0	0	0	0	0.001060402	0	0	0	0
12.12.2017	50.25	4.217	10:31:56	10	13.42503524	3.299023806	0	0.098647433	0	0.00215978	0	0.037989531	0.294481859	0	0	0	0	0.083026861	0	0	0	0	0	0	0	0	0	0.003903775	0	0.020045141	0	0	0	0	0	0	0	0	0	0	0	0	0	0	0.001060402	0.003937102	0	0	0
18.12.2017	50.25	4.217	11:11:08	10	8.540745412	1.52189535	0	0	0	0.00647934	0	0.037989531	0.309819456	0	0	0	0	0	0	0	0	0	0	0	0	0	0	0	0	0.012528213	0	0	0	0	0	0	0	0	0	0	0	0	0	0	0.00194407	0	0	0	0
09.01.2018	50.25	4.217	10:01:40	10	7.903208827	1.42441061	0	0	0.012607337	0.030236922	0	0	0	0	0.005186249	0	0	0	0	0	0	0	0	0	0	0	0	0	0	0	0	0	0	0	0	0	0	0	0	0	0	0	0	0	0	0	0	0	0
22.01.2018	50.25	4.217	10:10:16	10	7.117607322	0.419559731	0	0.01409249	0	0.017278241	0	0	0	0	0.010372497	0	0	0	0	0	0	0	0	0	0	0	0	0	0	0	0	0	0	0	0	0	0	0	0	0	0	0	0	0	0.000176734	0	0	0	0
30.01.2018	50.25	4.217	10:09:15	10	7.193055545	0.553556895	0	0	0	0.012958681	0	0	0	0	0	0	0	0	0	0	0	0	0	0	0	0	0	0	0	0.007516928	0	0	0	0	0	0	0	0	0	0	0	0	0	0	0	0	0	0	0
05.02.2018	50.25	4.217	10:47:32	10	8.033416928	0.747233408	0	0.01409249	0	0.017278241	0	0	0	0	0	0	0	0	0	0	0	0	0	0	0	0	0	0.003903775	0	0.007516928	0	0	0	0	0	0	0	0	0	0	0	0	0	0	0.000176734	0	0	0	0
12.02.2018	50.25	4.217	10:07:23	10	6.926327146	0.86909836	0	0	0	0	0	0	0	0	0	0	0	0	0	0	0	0	0	0	0	0	0	0	0	0.010022571	0	0	0	0	0	0	0	0	0	0	0	0	0	0	0.000176734	0	0	0	0
19.02.2018	50.25	4.217	10:11:08	10	23.37040484	13.75912069	0	0	0	0	0	0	0	0	0	0	0	0	0	0	0	0	0	0	0	0	0	0	0	0	0	0	0	0	0	0	0	0	0	0	0	0	0	0	0.000353467	0.000984276	0	0	0
28.02.2018	50.25	4.217	10:10:18	10	34.83716416	27.42027597	0	0	0	0	0	0	0	0	0	0	0	0	0	0	0	0	0	0	0	0	0	0	0.013004726	0	0.08773811	0	0	0	0	0	0	0	0	0	0	0	0	0	0	0	0	0	0
05.03.2018	50.25	4.217	10:11:33	10	11.67457877	3.888396427	0	0.01409249	0	0.008639121	0	0	0	0	0	0	0	0	0	0	0	0	0	0	0	0	0	0.003903775	0	0	0	0	0	0	0	0	0	0	0	0	0	0	0	0	0	0	0	0	0
12.03.2018	50.25	4.217	10:38:38	10	16.41275246	6.823344267	0	0	0	0	0	0	0	0	0	0	0	0	0	0	0	0	0	0	0	0	0	0	0	0	0	0	0	0	0	0	0	0	0	0	0	0	0	0	0	0	0	0	0
20.03.2018	50.25	4.217	13:03:31	10	12.54255452	0.811398959	0	0	0.037822011	0.00431956	0	0	0	0	0.072607482	0	0	0	0	0	0	0	0	0	0	0	0	0	0	0	0	0	0	0	0	0	0	0	0	0	0	0	0	0	0	0	0	0	0
26.03.2018	50.25	4.217	10:40:38	10	12.34440242	0.47675012	0	0	0	0.00215978	0	0	0	0	0	0	0.017058949	0	0	0	0	0	0	0	0	0	0	0.003903775	0	0	0	0	0	0	0	0	0	0	0	0	0	0	0	0	0.000176734	0	0	0	0
05.04.2018	50.25	4.217	09:05:23	10	9.685954019	0.632522681	0	0	0	0.00215978	0	0	0	0	0.031117492	0	0	0	0	0	0	0	0	0	0	0	0	0.011711324	0	0	0	0	0	0	0	0	0	0	0	0	0	0	0	0	0.000353467	0	0	0	0
10.04.2018	50.25	4.217	09:00:00	10	10.84902149	1.384823641	0	0	0.025214674	0	0	0	0	0	0.005186249	0	0	0	0	0	0	0	0	0	0	0	0	0	0.013004726	0.035078998	0	0	0	0	0	0	0	0	0	0	0	0	0	0	0	0	0	0	0
19.04.2018	50.25	4.217	08:32:54	10	15.8692819	3.448182744	0	0	0	0	0	0	0	0	0	0	0	0	0	0	0	0	0	0	0	0	0	0	1.495543525	0.440993113	0	0	0	0	0	0	0	0	0.00780755	0	0	0	0	0	0	0.001476413	0	0	0
23.04.2018	50.25	4.217	10:07:29	10	24.78423321	4.653697795	0	0	0.025214674	0	0	0	0	0	0	0	0	0	0	0	0	0	0	0	0	0	0	0	1.784898686	0.340767405	0	0	0	0	0	0	0	0	0.027326424	0	0	0	0	0	0	0.00885848	0	0	0
30.04.2018	50.25	4.217	11:33:02	10	98.26185222	53.211679	0	0	0	0	0	0	0	0	0	0	0	0	0	0	0	0	0	0	0	0	0	0.00780755	19.71794234	3.018805053	0	0	0	0	0	0	0	0	0.460645425	0	0	0	0	0	0	0.713524633	0	0	0
08.05.2018	50.25	4.217	09:09:34	10	84.42246063	15.16436242	0	0	0	0	0	0	0	0	0	0	0	0.041513431	0	0	0	0	0	0	0	0	0.046290054	0	0.159307897	0.255575554	0	0	0	0	0	0	0	0	0.078075496	0	0	0	0	0	0	0.114175965	0	0	0
14.05.2018	50.25	4.217	09:17:27	10	49.99713972	16.38443598	0	0	0	0	0	0	0	0	0	0	0	0.228323868	0	0	0	0	0	0	0	0	0.141184664	0	0.143051989	1.543475894	0.021934528	0	0	0	0	0	0	0.019890062	0.054652847	0.003135578	0	0	0	0	0	0.584167543	0	0	0
21.05.2018	50.25	4.217	09:17:29	10	69.02294019	6.176161043	0	0	0	0	0	0	0	0	0	0	0	1.183132772	0	0	0	0	0	0	0	0	0	0.00780755	0.016255908	0	0.08773811	0	0	0	0	0	0	0	0	0	0	0	0	0	0	0.657003934	0	0	0
30.05.2018	50.25	4.217	11:36:30	10	69.10774613	3.155309219	0	0	0	0	0	0	0	0	0	0	0	1.120862626	0	0	0	0	0	0	0	0	0	0	0	0	0.109672638	0	0	0	0	0	0	0	0	0	0	0	0	0	0	0.049705916	0	0	0
04.06.2018	50.25	4.217	08:57:09	10	43.33641888	4.134838833	0	0	0	0	0	0	0	0	0	0	0	0.913295473	0	0	0	0	0	0	0	0	0	0	0	0	0	0	0	0	0	0	0	0	0	0	0	0	0	0	0	0.007382067	0	0	0
11.06.2018	50.25	4.217	09:17:50	10	68.7330963	5.658792067	0	0	0	0	0	0	0	0	0	0	0	4.089072913	0	0	0	0	0	0	0	0	0.013887016	0	0	0	0	0	0	0	0	0	0	0	0	0	0	0	0	0	0	0.010827031	0	0	0
18.06.2018	50.25	4.217	09:29:43	10	41.18817693	9.793588382	0	0	0	0	0	0	0	0	0	0	0	0.539674598	0	0.112378848	0	0	0	0	0	0	0.148128172	0.031230198	0.191819713	0	0	0.004629005	0	0	0	0	0	0	0	0	0	0	0	0	0	2.542559606	0	0.007382067	0
25.06.2018	50.25	4.217	09:09:18	10	49.29842643	13.47938156	0	0	0	0	0	0	0	0	0	0	0	0.041513431	0	0.225752199	0	0	0	0	0	0	0.053233562	0.046845297	0.019507089	0	0.098705374	0.004629005	0	0	0	0	0	0	0	0	0	0	0	0	0	3.361605488	0	0.074312804	0
02.07.2018	50.25	4.217	09:42:43	10	128.8539718	1.554711657	0	0	0	0	0	0	0	0	0	0	0	0.145297007	0	0	0	0	0	0	0	0	0	0	0	0	0	0	0	0	0	0	0	0	0	0	0	0	0	0	0	0.204237178	0	0	0
09.07.2018	50.25	4.217	09:19:07	10	32.44619106	4.387194201	0	0	0	0	0	0	0	0	0	0	0	0.767998466	0	0.022873571	0	0	0	0	0	0	0.131926653	0	0	0	0.010967264	0	0	0	0	0	0	0	0	0	0	0	0	0	0	0.145180645	0	0	0.013779858
16.07.2018	50.25	4.217	08:58:34	10	35.77944659	1.838372921	0	0	0	0	0	0	0	0	0	0	0	0.166053722	0	0.008950528	0	0	0	0	0	0	0	0.031230198	0	0	0.021934528	0	0	0	0	0	0	0	0	0	0	0	0	0	0	0.134353613	0	0.002460689	0
23.07.2018	50.25	4.217	08:54:36	10	49.0557724	3.188831157	0	0	0	0	0	0	0	0	0	0	0	0.041513431	0	0	0	0	0	0	0	0	0.076378588	0.039037748	0	0.090203137	0	0	0	0	0	0	0	0	0	0	0	0	0	0	0	0.018701236	0	0.016240547	0
30.07.2018	50.25	4.217	09:03:12	10	58.09615888	0.817079302	0	0	0	0	0	0	0	0	0	0	0	0	0.003473174	0.003978012	0	0	0	0	0	0	0	0.117113244	0	0.095214422	0	0	0	0	0	0	0	0	0	0.003135578	0	0	0	0	0	0.03543392	0	0	0
06.08.2018	50.25	4.217	08:52:05	10	122.6529033	0.295413924	0	0	0	0	0	0	0	0	0	0	0	0	0	0	0	0	0	0	0	0	0	0.00780755	0	0	0	0.004629005	0	0	0	0	0	0	0	0	0	0	0	0	0	0	0	0	0
13.08.2018	50.25	4.217	09:03:28	10	110.2529597	0.340254866	0	0	0	0	0	0	0	0	0	0	0	0.062270146	0	0	0	0	0	0	0	0	0	0	0	0.020045141	0	0	0	0	0	0	0	0	0	0.006271157	0	0	0	0	0	0	0	0	0
20.08.2018	50.25	4.217	09:52:07	10	58.69944885	4.88164341	0	0	0	0	0	0	0	0	0	0	0	0	0	0	0	0	0	0	0	0	0	0.046845297	0	0.060135424	0.065803583	0	0	0	0	0	0	0	0	0	0	0	0	0	0	0.002952827	0	0	0
28.08.2018	50.25	4.217	08:58:12	10	28.93273691	4.885637791	0	0	0	0	0	0	0	0	0	0	0	0.124540292	0	0	0	0	0	0	0	0	0.004629005	0.039037748	0	0.045101568	0	0.004629005	0	0	0	0	0	0	0	0	0	0	0	0	0	0.00442924	0	0	0
03.09.2018	50.25	4.217	10:18:09	10	61.34157611	0.995002522	0	0.01409249	0	0	0	0	0	0	0	0	0	0.041513431	0.000231545	0	0	0	0	0	0	0	0	0	0	0	0	0.009258011	0	0	0	0	0	0	0	0	0	0	0	0	0	0.007382067	0	0	0
10.09.2018	50.25	4.217	09:06:15	10	51.45672483	5.854359048	0	0	0	0	0	0	0	0	0	0	0	0.747241751	0	0.001989006	0	0	0	0	0	0.001989006	0	0.039037748	0	0.050112854	0.043869055	0.090265605	0.021934528	0	0	0	0	0	0	0.003135578	0	0	0	0	0	0.024114751	0	0	0
17.09.2018	50.25	4.217	09:03:30	10	57.24848056	6.083234462	0	0.042277471	0	0	0	0	0	0	0	0	0	0.186810438	0	0	0	0	0	0	0	0	0	0.023422649	0	0.085191851	0	0.2592243	0.021934528	0	0	0	0	0	0	0	0	0	0	0	0	0	0	0	0
24.09.2018	50.25	4.217	10:12:47	10	23.23385568	2.299654772	0	0.01409249	0	0	0	0	0	0	0	0	0	0	0	0.001989006	0	0	0	0	0	0	0	0.003903775	0	0	0	0.023145027	0	0	0	0	0	0	0	0	0	0	0	0	0	0	0	0	0
01.10.2018	50.25	4.217	09:07:39	10	26.82917163	4.164120413	0	0	0	0	0	0	0	0	0	0	0	0.041513431	0	0	0	0	0	0	0	0	0	0.00780755	0	0.005011285	0	0	0	0	0	0	0	0	0	0	0	0	0	0	0	0	0	0	0
08.10.2018	50.25	4.217	09:46:22	10	15.78929164	6.062836105	0	0	0	0	0	0	0	0	0	0	0	0	0	0.004972515	0	0	0	0	0	0	0	0.00780755	0	0.007516928	0	0	0	0	0	0	0	0	0	0	0	0	0	0	0	0	0	0	0
22.10.2018	50.25	4.217	09:02:52	10	5.858646404	1.044103565	0	0.028184981	0	0.00431956	0	0	0	0	0	0	0	0	0	0	0	0	0	0	0	0	0	0	0	0	0	0	0	0	0	0	0	0	0	0	0	0	0	0	0	0	0	0	0
29.10.2018	50.25	4.217	09:49:37	10	12.40211958	4.042862043	0	0	0	0	0	0	0	0	0	0	0	0.062270146	0	0	0	0	0	0	0	0	0	0.00780755	0	0.020045141	0	0	0	0	0	0	0	0	0	0	0	0	0	0	0	0	0	0	0
05.11.2018	50.25	4.217	10:15:50	10	14.14920092	6.56080755	0	0	0.012607337	0.00215978	0	0	0	0	0	0	0	0.145297007	0	0	0	0	0	0	0	0	0	0.011711324	0	0	0	0.008100759	0	0	0	0	0	0	0	0	0	0	0	0	0	0	0	0	0
13.11.2018	50.25	4.217	09:29:29	10	9.537682464	3.562532335	0	0	0	0.015118461	0	0	0	0	0	0	0	0	0.00046309	0	0	0	0	0	0	0	0	0.00780755	0	0	0	0.002314503	0	0	0	0	0	0	0	0.001567789	0	0	0	0	0	0	0	0	0
20.11.2018	50.25	4.217	09:28:53	10	16.49276242	9.440983554	0	0.01409249	0.037822011	0.00431956	0	0	0	0	0	0.010967264	0	0.290594014	0	0.003978012	0	0	0	0	0	0	0	0.031230198	0	0.030067712	0	0.002314503	0	0	0	0	0	0	0	0.003135578	0	0	0	0	0	0	0	0	0
26.11.2018	50.25	4.217	09:09:04	10	13.85334337	6.157151826	0	0	0	0.00431956	0	0	0	0	0	0	0	0.280215656	0.000115772	0	0	0	0	0	0	0	0	0.078075496	0	0.147832918	0	0.005786257	0	0	0	0	0	0	0	0.003135578	0	0	0	0	0	0	0	0	0
04.12.2018	50.25	4.217	12:24:08	10	7.567655184	1.881813633	0	0.01409249	0	0.010798901	0	0	0	0	0	0.027418159	0	0.020756715	0.00046309	0	0	0	0	0	0	0	0	0.08978682	0	0.042595926	0	0.013887016	0	0	0	0	0	0	0	0	0	0	0	0	0	0	0	0	0
10.12.2018	50.25	4.217	10:10:20	10	6.378956205	2.526034877	0	0.01409249	0	0.019438021	0	0	0	0	0	0	0	0	0.000115772	0	0	0	0	0	0	0	0.004629005	0.124920793	0	0.040090283	0	0.004629005	0	0	0	0	0	0	0	0.003135578	0	0	0	0	0	0	0	0	0
17.12.2018	50.25	4.217	09:29:54	10	5.537438114	1.588580409	0	0	0.100858695	0.023757582	0	0	0	0	0	0	0	0.010378358	0	0	0	0	0	0	0	0	0	0.128824568	0	0.015033856	0	0.001157251	0	0	0	0	0	0	0	0.004703368	0	0	0	0	0	0	0	0	0
					11251.75186	2622.038914	0.026214856	0.930104358	3.782201062	2.02587378	0.189259369	0.088642239	2.033765337	0.00026591	5.616707364	6.832752955	1.8821707	275.864059	0.699449143	0.682774175	0	0	0.019518874	0.029428432	0.101498146	0.001989006	39.24436473	5.925930142	29.29678608	12.81586794	6.969696128	1.951085699	1.425744293	0	0.02287357	0	0	0.133760665	1.655200514	0.25711742	5.39078386	1.804627591	0	0	0.097733688	169.4673279	3.300317734	0.189719115	0.191195524
DATE	LATITUDE N	LONGITUDE W	TIME	DEPTH (m)	TOTAL PHYTOPLANKTON	DIATOMS	Achnanthes longipes	Actinocyclus	Actinoptychus senarius	Amphiprora surirelloides	Asterionellopsis glacialis	Asteromphalus flabellatus	Asteromphalus sarcophagus	Attheya septentrionalis	Bacillaria paxillifera	Bacteriastrum furcatum	Brockmanniella brockmannii	Cerataulina pelagica	Chaetoceros	Chaetoceros affinis	Chaetoceros anastomosans	Chaetoceros brevis	Chaetoceros cf convolutus	Chaetoceros compressus	Chaetoceros concavicornis	Chaetoceros costatus	Chaetoceros curvisetus	Chaetoceros danicus	Chaetoceros debilis	Chaetoceros decipiens	Chaetoceros densus	Chaetoceros didymus	Chaetoceros eibenii	Chaetoceros externus	Chaetoceros f. borealis	Chaetoceros filiformis	Chaetoceros fragilis	Chaetoceros laciniosus	Chaetoceros lauderi	Chaetoceros peruvianus	Chaetoceros protuberans	Chaetoceros radicans	Chaetoceros resting spores	Chaetoceros similis	Chaetoceros simplex	Chaetoceros socialis	Chaetoceros teres	Chaetoceros tortissimus	Chaetoceros wighamii
most important	diatom	dinoflagellate
1	Guinardia delicatula	Gyrodinium spirale
2	Cerataulina pelagica	Karenia mikimotoi
3	Dactyliosolen fragilissimus	Protoperidinium ovatum
4	Chaetoceros socialis	Gyrodinium (medium)
5	Coscinodiscus wailesii	Gyrodinium (large)
[truncated: 255 more columns]
