# Supplementary material for: Internal carbon recycling by heterotrophic prokaryotes compensates for mismatches between phytoplankton production and heterotrophic consumption
Source: ISME J. 2024 Jun 11;18(1):wrae103. doi: 10.1093/ismejo/wrae103 (PMC11217553; doi:10.1093/ismejo/wrae103)
Supplement: Suppementary_wrae103 [file suppementary_wrae103.zip › Supplementary Table 3.csv]

Supplementary Table 3: Top 200 16S sequences for the English Channel time series given as relative abundances;;;;;;;;;;;;;;;;;;;;;;;;;;;;;;;;;;;;;;;;;;;;;;;;;;;;;;;;;;;;;;;;;;;;;;;;;;;;;;;;;;;;;;;;;;;;;;;;;;;;;;;;;;;;;;;;;;;;;;;;;;;;;;;;;;;;;;;;;;;;;;;;;;;;;;;;;;;;;;;;;;;;;;;;;;;;;;;;;;;;;;;;;;;;;;;;;;;;;;;;;;;;;;;;;;;;;;;;;;;;;;;;;;;;;;;;;;;;;;;;;;;;;;;;;;;;;;;;;;;;;;;;;;;
#ASV ID;06.02.2012;13.02.2012;20.02.2012;27.02.2012;12.03.2012;19.03.2012;26.03.2012;02.04.2012;16.04.2012;23.04.2012;30.04.2012;07.05.2012;21.05.2012;28.05.2012;11.06.2012;25.06.2012;02.07.2012;09.07.2012;23.07.2012;30.07.2012;06.08.2012;13.08.2012;20.08.2012;17.09.2012;08.10.2012;15.10.2012;29.10.2012;12.11.2012;26.11.2012;03.12.2012;10.12.2012;17.12.2012;07.01.2013;21.01.2013;04.02.2013;11.02.…
25d070583d9fae3ac3fc5c5b7694f96a;1.086347257;0.392177646;0.300369686;2.970834464;2.845586148;2.970712971;0;1.954465556;0.247696423;0.309131475;1.971419292;0.166574125;0.046844861;0.142255446;0.016807076;0.03344668;0.024328533;0.153394871;2.222790638;1.218026797;2.351860358;2.33625707;5.708893607;0.552860683;1.652040848;6.663357374;3.588266588;1.292137121;3.032504862;5.034990642;4.25807646;4.71346…
b4b1aa656db528443b53ce48527824ba;0.536500734;0.132492448;0.490544576;0.517756112;0.484317343;0.508121949;0;0.711475684;1.042306549;3.921937582;12.55602468;3.699003199;0.757784514;1.668014839;0.27731675;3.74881543;3.371934605;15.64089453;14.59010104;6.535583783;1.821313734;2.128589775;2.361668108;2.071638882;2.05177852;2.14033346;2.065638128;2.046223454;1.019383241;0.895109447;0.976580579;1.180279…
ca23981e7a41772f20dc9dec569bd10b;0.085413052;0;0.06220674;0.150316291;0.365455578;0.428102745;0;0.251109065;0.348756564;1.134378108;3.861643391;0.547314984;0.071645081;5.023569775;0.53572554;0.493338536;0.282210977;0.430582093;1.053843202;1.65999652;1.917776757;1.644943575;10.99315876;2.844796543;0.327909809;0.747510731;0.266001358;0.112093914;0.226529609;0.189193588;0.282328983;0.318649944;0.339…
80a5ae347bcc8bfed5cc1869aebf37ae;3.969037769;0.688960729;1.5054031;3.346625191;0.29449333;0.316075858;0.010561893;0.125554533;0;0;0.016239039;0;0;0;0;0;0;0.13993918;0;0;0;0;0.023590469;0.016945921;1.970581806;5.022337723;17.23505348;22.52272449;17.54749642;14.23834323;15.42858465;14.12511471;10.97991282;11.47376724;8.589656511;8.2157822;7.265753721;5.311602126;2.041603527;1.279596507;1.526717557;…
0438cc1b0dbd33fb6a03c980d90da9fc;0.974242626;0.511420849;0.373240438;3.849767219;2.380783423;2.536608786;0.057034221;1.81635557;0.18626771;0.177414586;0.552127314;0;0;0.136676801;0;0;0;0;0.273692288;0.174003828;0.174552136;0.169412793;0.43249194;0.527441801;1.374098248;4.204747861;3.208526719;1.296213264;3.199196461;5.447961592;4.561232991;4.427959621;3.987454164;3.481356727;4.252377256;3.1437158…
5f1b82a05054e425ea1fc7fd83c58396;2.45562525;0.341830516;2.962818143;4.177540241;5.5492478;5.631351524;0.010561893;3.090734076;0.045576142;0.029569098;0.652809354;0.126913619;0;0.027893225;0;0.00836167;0;0.053822762;4.501854457;0.462850183;1.451538815;0.366150231;3.640795785;2.408439069;1.895630992;4.137588694;6.477591679;7.123058737;4.693009638;3.012857027;1.807368324;1.922096462;1.713521367;0.83…
2d0b9ecd0acd11393a5d686686722515;1.193113573;0.33123112;0.302147021;3.465625587;2.086290094;2.122509402;0;1.492006361;0;0;0.116921078;0;0;0;0;0;0;0;0;0;0;0;0.123194674;0.620644369;1.358483495;4.052909744;3.522224872;1.365507684;3.42572607;6.176255188;4.565861335;4.239318854;3.203339406;2.95265099;3.750242577;2.80587061;3.800340329;3.511403799;4.606695137;2.862746929;3.280447039;2.924711527;2.1703…
e45a1d61ad0291c9147f1fd7e9bcce21;0.547177366;0.344480365;0.371463103;1.887304537;1.28441669;1.352324558;0.027460921;1.496191513;0.479540275;0.204295583;0.409223774;0.097829248;0.038578121;0.421187694;0.088237148;0.013936117;0.043791359;0.096880971;0.283923775;0.341047503;0.266421681;0.579282455;0.809939451;1.241288737;1.071172043;3.781353111;2.036286254;1.118901072;2.192635651;3.861176662;2.97139…
065413c9f7f8b85f65cdc3618627d3f2;1.10770052;0.423975833;1.254798806;1.956199503;1.098140789;1.092262143;0.023236164;0.65706872;0.108986426;0.333324373;0.509905814;0.256471273;0.02204464;0.105994254;0.016807076;0.052957244;0;0.226055599;0.53971096;0.396728728;0.135507579;0.344290516;1.4416398;0.459658116;1.467786765;3.632434958;3.195685275;2.885908776;2.389246255;2.646675889;2.922799222;2.94687468…
eb457a4c161d50d6cfbf53ad71d94b4d;0.846123048;0.151041391;1.133939997;0.521931564;1.963880216;1.686404737;0.048584706;2.590608521;1.341523828;1.817155453;2.322182527;3.839136987;1.228988702;0.532760592;0.481102544;5.967445231;1.007201246;4.122823542;1.560301829;2.352531756;1.76159853;2.284340246;1.389216534;1.991145756;2.638893226;1.127106024;2.025279301;2.082908735;0.807813134;0.478069819;0.33555…
d0dd88a18b7e8a3ee7d0b4eaff5f2e00;0.792739891;0.031798188;0.952651784;4.031399403;1.083948339;1.088261183;0;1.640579225;0.003963143;0;0.038973693;0.044948574;0;0.089258319;0;0;0;0.010764552;0.012789359;0;0.020670648;0;0.057665592;0.029655362;0.081196715;5.264694718;2.779255563;1.555048302;0.965956446;2.235739279;3.246783301;2.447231569;2.419224649;1.880316371;1.56462255;1.647544041;2.725332901;1.3…
1e1057f34b17e7dbc7f52e11ea7da9a8;1.411984519;0.010599396;0.581188682;1.290214827;1.811311382;2.016483956;0;3.7645434;1.107698405;0.053761996;0.165638194;1.390761746;0.057867181;0.064154417;0.037815921;0;0;0;0.061388924;0.045240995;0.144694534;0.030057109;2.285654373;0.116503209;0.487180288;2.330131106;0.286180771;0.073370562;0.797127776;0.34990642;1.555123577;0.85143265;2.608334679;0.550024517;0.…
69080395d9cb3e9ba5cd3cca9b4d4f09;1.24649673;0.272934443;1.521399118;1.248460302;3.191527108;3.558854125;0;0.514773583;2.831665511;1.779522056;3.062682689;1.010020888;0.385781207;3.779531952;3.151326709;8.896816991;2.192000779;4.467289217;5.658012534;7.384722464;0.72117593;2.005628877;3.808550235;1.258234659;0.399737672;1.29354396;0.38891233;0.542126931;2.592268074;0.830010579;0.754420068;0.731620…
4cceb9c8709d8dea56f777558db1b105;11.20245563;0.259685198;21.74569885;3.916574459;5.370068124;4.321037049;0.498521335;1.655227254;3.118993362;1.540281175;1.214680091;9.835805505;5.651694682;2.476918357;0.617660035;1.006187636;1.136142468;3.503861783;13.76390843;3.114668523;3.697749196;4.07137197;1.087782758;1.414984431;3.404016114;2.119893713;1.640035956;1.288060979;1.840018806;0.219708683;0.39340…
01a3c0a684edea44faa7bc9eba2f2864;0.467102629;0;0.330584388;2.100252615;2.67172864;2.202528607;0;4.622499372;1.27216883;0.110212091;0.120168886;0.306707914;0;0.030682547;0;0;0;0;0;0;0.039044557;0.016394786;0.094361878;0.205469296;0.153024578;0.327035945;0.064207224;0;0.147457953;0.181056229;0.381838378;0.33904354;0.844076474;0.690728463;0.875703474;1.294342189;1.14253302;0.704314882;1.215043394;1.…
6563b0492dd56918bbb5a5abbce4ad85;9.016415321;0.135142297;10.72088725;3.233887973;2.960899801;2.788669281;0.280946346;1.138361095;0.745070841;0.352141071;0.318285158;1.700113693;1.190410581;0.52997127;0;0;0;0.201835356;2.470904208;0.98138159;1.91318328;2.382708965;0.558307777;1.605626046;1.767590019;1.197185155;1.585001192;1.93412954;0.893296006;0.258361136;0.39572341;0.298256348;0.412813358;0.223…
31eedec14b72507b715ab239679c3bd0;1.92713199;0.201388521;2.889947391;2.221340738;1.204584161;1.124269825;0.016899028;1.42713652;1.018527692;2.188113223;1.016563819;2.112582957;0.256268945;0.153412736;0.029412383;0.28150956;0.068119891;2.249791437;4.059342627;2.533495737;0.996784566;0.789682214;1.840056617;1.211633375;7.566909216;3.042602272;4.375263708;3.66037582;2.058000128;1.354870209;1.08071831…
9e4550d9b49c633d175b1117dbb6b770;0.186841052;0;0.154628181;0.396667989;0.707848425;0.680163239;0;0.405959655;1.113643119;0.188166985;1.825267944;0.103117316;0.0275558;0.147834091;0;0;0.038925652;0.107645523;0.074178284;0;0.192926045;0.057381753;0.731304553;0.165222733;0.546516349;0.975267907;0.742969309;0.213997473;0.241489112;0.667263406;0.7683051;0.757112267;0.726459261;0.818641141;0.701047933;…
3676f48ece5d6d542d6e0151840c200d;0;0;0;0;0.115313653;0.090021605;0;0.177868921;0.023778857;0;0.068203962;0.118981518;0.035822541;0.016735935;0.01890796;0.013936117;0.01459712;0;0.020462975;0.052201148;0.744143316;0.106566112;1.496684228;0.230888178;0.159270479;0.166437936;0.126579956;0.046875637;0.09616823;0.246155098;0.201332963;0.28296115;0.304421024;0.268616624;0.261983311;0.283000241;0.197174…
e59948da3dba86780f2029930bbde397;0.35232884;0.023848641;0.257713636;0.582475626;1.295061028;1.118268384;0.01478665;2.668033816;0.44387199;0.344076772;1.393309516;0.499722376;0.046844861;0.175727316;0.029412383;0.078042254;0.092448424;0.172232837;0.16626167;0.093962067;0.160771704;0.073776539;0.85712039;0.690546294;0.459073733;0.621952288;0.513657794;0.352586312;0.352616844;0.46789812;0.444321022;…
423244677c518e663a00f9994becab4b;0.384358735;0;0.645172757;0.279755318;0.942023843;0.894214612;0;1.694986189;1.184979689;2.935404962;1.295875284;2.205124137;0.986497658;1.854899445;1.472720015;0.772060873;2.165239393;8.43402675;1.135695102;1.534713764;4.471750115;5.902123125;0.581898246;2.003855197;1.236688423;0.268636669;0.322870613;0.218073615;0.476567008;0.071201888;0.083310192;0.11216478;0.22…
15e7100e3084451e5fcd4ca547271e90;0.144134526;0;0.056874733;0.181632184;0.079832529;0.056013443;0;0.100443626;0;0;0;0;0;0;0;0;0;0;0;0;0.041341295;0;0.401037981;0.027537122;0.637081915;1.436622186;0.344884519;0.095789345;0.260722758;0.813735861;0.946496344;1.08086061;0.814095616;1.149082227;1.084319814;1.103481561;0.853523485;0.422080399;0.286540846;0.137766777;0.239485107;0.125671198;0;0;0;0;0;0;0…
e4c3fc2903605df65437482279862d77;0.250900841;0.498171604;0.163514859;0.47391386;0.267882487;0.364087381;0;0.30970118;0.390369563;1.561785973;2.672945762;1.007376854;0.071645081;0.635965524;0.292022942;0.911422041;0.116776956;0.360612503;0.452743318;0.598573169;0.149288011;0.565620133;2.576603497;0.13344913;0.262327847;0.534353374;0.343050027;0.354624383;0.645395679;0.598095858;0.722021661;0.95085…
17e2230b01fdfc064b476eb97b5b6987;0.010676632;0;0.040878715;0.294369402;0.498509793;0.452108506;0;0.146480288;0.013871;0.026880998;0.009743423;0.010576135;0.02480022;0.105994254;0;0;0;0;0;0.12180268;0.229673863;0.139355685;0.188723756;1.239170497;0.021860654;0.776710369;0.24215296;0.319977174;0.115401876;0.170884531;0.194390447;0.163148771;0.244459307;0.260089112;0.315350281;0.451922866;0.64014261…
3ad6f038d7022c8ca13bfb9aab743b09;0.061390631;0;0.044433385;0.045929978;0.054995742;0.060014403;0;0.052314389;0.059447142;0.067202495;1.744072751;0.54467095;0.297602645;3.210510167;1.300447488;3.302859691;0.978007007;2.193277537;1.371019312;0.783017226;0.312356454;1.385359456;2.414091374;0.586752526;0.184254083;0.189797647;0.174276751;0.128398484;0.126087235;0.075270567;0.083310192;0.084123585;0;0…
b16692f2e7ebe7580b43a4b39aca436b;0.555184839;0;0.527868619;0.277667592;2.201603747;2.032487797;0.023236164;4.47811166;2.839591796;1.422004785;1.299123092;5.356812353;0.969964177;1.124096957;0.161768104;0.426445175;0.357629428;3.188998628;1.307072516;1.545153993;2.390904915;3.350001366;0.650048492;2.476222754;2.129852284;0.437994569;0.717286419;0.69702034;0.339794414;0.162747172;0.122651115;0.1121…
da3cabf8bc88a960511e4743d9e8cc4b;0.248231683;0.031798188;0.282596332;0.137789933;0.448836219;0.492118108;0.0295733;0.590106303;5.51867631;3.21227924;2.89054888;5.208746464;5.833562965;2.471339712;4.201768945;2.92937176;3.235694823;6.983503324;1.138252974;4.851226727;1.860358291;0.614804492;0.429870777;1.961490394;1.361606446;0.210237393;0.253159913;0.287368035;0.141046738;0.081373586;0.055540128;…
27d4d1dfd4d78fa1a382c7d7125b550d;0.133457894;0.042397583;0.218612257;0.277667592;0.189824014;0.162038889;0;0.177868921;0;0;0.02923027;0.031728405;0;0;0;0;0;0.021529105;0.007673616;0.01044023;0.013780432;0.032789573;0.115331184;0.086847847;0.346647513;2.403130201;3.610280494;8.146170464;2.051588913;2.101472862;1.786540776;1.328132966;1.053942483;1.641546038;0.984863186;0.908233333;1.204656565;0.97…
10caa40cf1b65536881e03f4e21b21d1;0.280261577;0;0.19017489;0.567861542;0.525120636;0.476114267;0;0.280405123;0.287327851;0.064514395;0.454693082;0.039660506;0;0;0;0.041808351;0;0.12648349;0.148356567;0.062641378;0.153881488;0.098368719;0.885953186;0.184286894;0.337278661;0.680351564;0.678762085;0.254758896;0.329109055;0.616404915;0.696565769;0.522585908;0.541961671;0.705651609;0.550650107;0.502380…
82eab94ca91853656d27a947c6ea5c3c;0;0;0;0.043842251;0.062091967;0.052012483;0;1.031639742;1.67244625;2.051020134;4.10522897;1.607572513;0.259024525;1.492287523;1.302548373;0.886337031;0.554690541;0.815414839;0.094641258;0.522011484;0.112540193;0;0.104846531;0.25630706;0.196745886;0;0.218304562;0.216035544;0.113264805;0.081373586;0.113394427;0.089221984;0;0.055428827;0;0;0.126948113;0.119504691;0.2…
56323dc072d189171395ee2a8252d708;0.475110103;0.219937464;0.399900469;0.736967369;0.528668748;0.446107066;0.016899028;0.389219051;0;0;0.276063657;0.037016472;0;0;0;0;0;0.0565139;0.189282517;0.052201148;0.020670648;0.035522037;0.170375613;0.042364803;0.568377003;0.957748124;0.81268001;1.000692944;0.493663582;0.734396615;0.830787744;1.19302539;0.906344411;1.426226363;1.42635358;1.305311191;1.3640169…
351c44f2669bc37b614edec42cef57f6;0.312291472;0;0.060429404;0.271404413;0.054995742;0.040009602;0;0;0;0;0;0;0;0;0;0;0;0;0;0;0;0;0;0;0;0;0.007337968;0;0.034193149;0.187159248;0.242988059;0.415519527;0.943243929;1.624491014;1.191053755;0.849000724;0.861626556;1.309466297;1.06075217;0.438985663;0.396647209;0.062835599;0;0;0;0;0;0;0;0;0;0;0;0;0.261537971;0.072020166;0.018753907;0.235367147;0.222209396…
63d62d1f40dce6beebae49cb4f888e19;0.384358735;0.021198792;0.714488838;0.175369006;0.628015896;0.610146435;0;0.251109065;2.098484098;4.07247117;0.224098733;0.404537162;6.354367594;8.008144822;1.279438644;1.505100619;3.386531724;1.579698054;0.800613889;0.894379676;0.422599908;0.295106156;0.217556552;1.611980766;0.262327847;0.379595293;0.088055622;0.207883259;0.523582587;0.126129059;0.113394427;0.239…
3435c8c90bf9ada69c284fcdb652d527;0.621913786;0;0.86911702;0.219211257;0.798325291;0.774185805;0;1.186490332;2.159912811;12.64482138;0.883403703;2.213056239;1.383301185;1.458815654;0.25840879;0.445955739;0.094881277;0.613579483;1.171505308;1.586914912;0.682131373;0.295106156;0.086498388;1.393802029;1.124262203;0.204397465;0.243987452;0.372967024;0.192336461;0.054927171;0.04628344;0.045885592;0;0.0…
dc2557037b16051b7f3a200cdbc3d9f6;0.234885894;0;0.186620219;0.204597173;0.658174851;0.664159398;0;0.395496777;0.065391856;0.053761996;0.337772004;0.116337484;0;0.125519511;0;0;0;0;0.122777849;0.076561684;0.179145613;0.11749597;1.310581636;0.302908344;0.090565566;0.478874062;0.249490928;0.152855338;0.421003141;0.221743022;0.340183282;0.34159274;0.299808584;0.236638455;0.266834853;0.223767633;0.2484…
ceb59cbd76d9e1e3d63b7cea2fb1a9f0;0;0;0;0.187895363;1.328768095;1.440345683;0;1.092324433;0.095115427;0;0;0;0;0.04462916;0.056723881;0;0;0;0.030694462;0;0;0;0.786348982;0.213942257;0;0;0.088055622;0;0;0.105785662;0.138850319;0;0.089942575;0.100198265;0.249854454;0.375139855;0.183669611;0.259350606;0.146025623;0.333909307;0.241979744;0.656917628;12.99940029;2.198219339;0;0.367179369;0;0;0;0;0.10188…
7bec9ce523e43e61ebf474df467fffcb;0;0;0;0.141965385;0.058543855;0;0;0;0;0;0;0;0;0;0;0;0;0;0;0;0;0;0;0;0.296680304;0.814669898;0.288015263;0.095789345;0.269271045;1.212466433;1.409330741;1.481084939;1.051636263;1.466732044;1.183776441;1.129807165;0.818410177;0.549213049;0.410524866;0.219492831;0.419098937;0.165657489;0;0;0;0;0;0;0;0;0.039438656;0;0;0;0.752719038;1.304079428;0.53969577;1.057858935;1…
18b7c3ef8242a0dbc80d3351d345cacd;0.104097157;0;0;0.183719911;0.156116946;0.17604225;0;0;0;0;0.159142579;0;0;0;0;0;0;0;0.10998849;0;0.06660542;0;0.702471757;0.12497617;0.115549171;0.309516162;0.220139055;0.085598989;0.106853589;0.221743022;0.273072295;0.280411951;0.18449759;0.194000895;0.089753542;0.114077617;0.116144019;0.198326934;0.157046425;0.112081446;0.239485107;0.151376671;0;0;0.186425464;0…
91ef92dc293543af1e5a628e80870102;0.544508208;0;0.266600313;1.079354475;0.84090264;0.750180043;0;0.303423454;0.229862281;0;0;0;0;0.326350729;0.090338032;0;0;0;0.089525515;0;0.190629306;0;0.492778695;0.451185155;0;0.53143341;0.168773275;0;0.267133973;0.223777362;0.437378506;0.28296115;0.398976038;0.221715309;0.40025228;0.48263607;0.375442293;0.455134888;0.771456123;0.609442862;0.566282493;1.0853421…
ee43f774ded111495aad6c3c8841fb79;0;0;0.030214702;0;0.060317911;0.054012963;0;0.043944086;2.282770237;17.46727239;3.514127964;6.504322995;21.77183797;3.556386154;8.067396374;1.800546296;0.613079019;0.180306252;0.046041693;0.250565512;0.174552136;0;0.047180939;0.671482133;0.33415571;0.058399276;0.049531287;0.083560918;0;0;0;0;0;0;0;0;0;0;0;0;0;0.028561636;0.051403604;3.758023328;0.745701857;1.73759…
d6b9fd4802e329b02dbe6b63deb4c424;0.864807153;0.132492448;0.412341817;0.939476816;0.150794777;0.138033128;0;0.054406964;0;0;0;0;0;0;0;0;0;0;0;0;0;0;0;0;0.321663908;0.525593483;1.509787015;2.321363062;1.592118479;1.489136626;2.015643803;2.146426022;2.373100251;2.571044833;2.564040365;2.338591141;2.325581395;1.764601185;0.856867337;0.635128193;1.112607893;0.211356106;0.037124825;0;0;0;0;0;0;0;0;0;0;…
4061bfe6e0c6ab26778b12263da6d98e;0.093420526;0;0.076425423;0.494791123;0.283848992;0.334080179;0;0.374571022;0;0;0;0;0;0;0;0;0;0;0;0;0;0.120228434;0.138921653;0.241479379;0.215483589;0.76211055;0.407257251;0.232340113;0.53854209;1.000895109;0.735906693;0.759661466;0.576554969;0.558552028;0.810207646;0.467279468;0.853523485;0.887385898;0.911971346;0.58375753;0.596218131;0.67405461;0.394094297;0.28…
40bee9d3ee4ee6450f86981ba44f4a4e;0.050714;0;0.040878715;0;0.03725518;0.058013923;0;0.085795597;0.754978698;0.86019193;2.591750568;0.954496179;0.526315789;1.018102703;2.128195971;1.906460784;1.260217984;1.668505611;0.450185446;1.106664347;0.702802021;1.10938055;1.832193127;1.368383147;0.459073733;0.166437936;0.126579956;0.077446704;0.051289723;0;0;0;0;0;0;0.017550403;0;0;0.013776002;0.00934012;0;0…
5b56e2378503e9351a9916a049aa7de5;0.573868944;0;0.184842884;0.503142028;0.404484814;0.478114748;0;0.688457353;0.107004855;0;0;0.452129769;0;0;0;0;0;0;0;0;0;0;1.15331184;0;0.252958996;0.455514352;0.12107648;0;0.235077896;0.227846041;0.532259558;0.573569899;0.871751113;0.656618415;0.506986222;0.809512318;0.499689382;0.587352844;0.669513707;1.127819549;0.738412413;0.471266994;0.408373076;0.175995583;…
73f51289a97829785baefbfc0f38be81;0.720672628;4.141713922;0.277264325;0.787072799;1.346508657;1.476354325;0.299957752;0.590106303;0.067373427;0;0.048717116;0.068744877;0.082667401;0;0.008403538;0;0;0;0.025578719;0;0;0.071044075;0.078634898;0.269016501;0.128040973;0.037959529;0;0.071332491;0.027781933;0.079339246;0.043969268;0.066279188;0;0.027714414;0.067921599;0.074589211;0.216081895;0.035597142;…
50c01b936d861419d56ed9453abda57e;0.042706526;0;0.0853121;0.041754525;0.092250923;0.106025446;0;0.19251695;0.655900129;1.408564286;3.488145502;2.078210518;1.308900524;10.78352068;2.233240194;4.008027203;2.773452705;4.025942571;0.547384576;1.750478511;0.567294442;0.773287428;0.600246389;0.932025673;0.39036882;0.075919059;0.174276751;0.112093914;0.034193149;0;0;0;0;0;0;0;0;0;0;0;0;0;0.085672673;0.35…
40d246c357fe076f3329928a00cc6593;0;0;0;0;0;0;0;0;0.069354999;0.37633397;0.162390386;1.039105259;3.3287407;1.372346657;1.264732452;2.224204248;2.123880888;1.283672865;3.818902673;5.401078824;0.767110703;0;0;0;0;0;0;0;0;0;0;0;0;0;0;0;0;0;0;0;0;0;0;0;0;0;0;0;0.135451299;0.169810624;0;1.668583041;1.243618986;3.206009427;0.118011036;0;0.108355907;0;0;0;0;0;0;0;0;0;0;0;0;0;0;0;0;0.728129727;0.23957524;…
75b2269080bfbe059083e5356a8fe3df;0.12545042;0;0.076425423;0.553247458;0.347715016;0.338081139;0;0.232275885;0;0;0.084443001;0;0;0;0;0;0;0;0.081851899;0;0;0;0.133679327;0;0.209237688;0.449674424;0.355891471;0.173236049;0.45519629;0.618439255;0.594742201;0.540430305;0.525818132;0.449826252;0.62584902;0.41024066;0.713070254;0.625492639;0.644716903;0.537056928;0.563787856;0.996801097;0.862438244;0.36…
4cd47b4d1946c4d7f05a48dde3dddc6f;0.803416522;0;0.558083321;0.509405207;0.310459835;0.392094103;0;0.269942245;0.055483999;0.12096449;1.097759013;0.698024907;0.192890603;0.019525257;0.296224711;2.246502035;0.817438692;0.473640302;0.242997826;0.34452758;1.991272393;0.234991939;1.473093759;0.656654451;4.522032416;0.735830876;0.51916127;0.5584315;0.200884748;0.101716983;0.0578543;0.043336392;0.1037798…
6876de386dd415824bed2264bbcd6975;0.064059789;0;0;0.238000793;0.111765541;0.148035529;0;0.104628777;0;0;0;0;0;0;0;0;0;0;0.099757002;0.055681225;0.055121727;0.054649288;0.15989096;0.029655362;0.10930327;0.467194207;0.260497881;0.097827416;0.290641763;0.53096265;0.603998889;0.530233507;0.408200918;0.505255079;0.424509994;0.359783253;0.407854577;0.422080399;0.253478441;0.18446738;0.259442199;0.148520…
5afefdeda527b61567b57d6bcf92bba0;0;0;0.060429404;0;0;0;0;0;0.967006836;0.478481761;0.438454044;0.169218159;0.192890603;2.041784051;0.831950251;3.208094097;4.342643052;2.341290132;0.915718123;3.368714112;0.38585209;0.295106156;0.14416398;0.658772692;0;0;0;0;0.05983801;0;0;0;0.223703328;0;0.038812342;0.171116425;0;0;0;0.051370663;0;0;0;0.51073228;1.101291169;1.18827339;1.34720701;0.226125869;0.3971…
31d1409d724187eb76c344142e612fd5;0;0;0;0.01670181;0.768166336;0.832199728;0;10.64493178;14.16030913;1.037606516;1.068528743;4.510721557;0.118489942;0.644333491;0;0;0;0;0.163703798;0.139203062;0.202113;0.13662322;0.133679327;0.372810269;0;0;0.020179413;0;0;0;0;0;0;0;0;0;0;0;0;0;0;0;0.07424965;0.279522396;0;0.393199954;0;0;0;0;0.059157985;0;0.084175084;0.3314022;0;0;0.281308606;0;0.066374235;0.0460…
413f23681457c10466fa11cd676933e6;0.234885894;0.111293656;0.108417461;0.578300173;1.573587851;1.822437385;0;0.276219972;0;0;0;0;0;0;0;0.050170021;0;0;0;0;0;0;0.28832796;0;0.124918023;0.385435221;0.313698153;0.250682754;0.098305302;0.111888681;0.182819587;0.142755175;0.122229653;0.170550238;0.395400737;0.500186473;0.40245253;0.292405095;0.669513707;1.482744127;0.913036971;1.185307894;5.008995631;0.…
5c442dd43fa6da1c089fd8e65e28b176;0.85679968;0.222587313;1.404094981;0.964529531;0.918961113;1.086260703;0.065483735;1.508746966;0.152580997;0.147845488;0.633322507;0.227386901;0;0;0;0;0;0;0;0;0;0;0;0;0;0.110958624;0.130248941;0.238454327;0.123950163;0.140369436;0.178191243;0.135107576;0.106086114;0.132176434;0.140694741;0.144790821;0.199875753;0.297490401;0.256233641;0.277868585;0.436561393;0.359…
bf6648c73fab3af8523e6511b710639f;0.144134526;0;0.069316081;0.160754922;0.133054215;0.100024006;0;0.131832259;0;0.016128599;0.051964924;0;0;0;0;0;0;0.026911381;0.455301189;0.076561684;0.128617363;0.103833648;0.55306545;0.084729607;0.246713095;0.327035945;0.355891471;0.285329964;0.288504691;0.356009439;0.381838378;0.331395942;0.244459307;0.257957235;0.249854454;0.223767633;0.180968587;0.200869587;0…
319088e03708b336365af360ab4b485c;0.76871747;0.158990938;0.284373667;0.576212447;0.033707068;0.034008162;0;0.008370302;0;0;0;0;0;0;0;0;0;0;0;0;0;0;0;0;0.05621311;0.172277864;0.421933188;0.615497493;0.668903468;0.789323785;0.689623253;1.272050576;0.687253523;0.92523504;0.783524161;0.634008293;0.491586311;0.38902591;0.231436837;0.214822771;0.471486304;0.045698618;0;0;0;0;0;0;0;0;0;0;0;0.007364493;0.…
fdb354075623401e42a281c394c16c26;0.413719472;0;0.303924357;0.114824944;0.230627306;0.320076818;0.038022814;0.123461957;0.596452987;0.997285019;0.795712894;1.240051823;0.661339212;2.10872779;0.623962688;2.171247004;1.664071623;3.576522511;4.371402993;2.857142857;1.352779054;1.289723201;0.579277083;1.196805694;1.10864745;0.178117791;0.366898424;0.254758896;0.085482871;0.093579624;0;0;0;0;0.09703085…
e8b55b7e96bf4576cf244f576d9083f6;0;0;0;0.463475229;0.464802725;0.406097463;0;0.295053151;0;0;0;0;0;0;0;0;0;0;0;0;0;0;0.246389348;0;0;0;0;0.095789345;0;0;0.229103027;0.175894769;0;0.155627092;0.252280225;0.462891868;0.267401345;0.383940604;0.716352115;0.474011115;0.493938033;0.371301268;0.465488191;0.189799158;0.28309052;0.372961721;0.449069003;0.395125202;0.138529738;0;0;0.246009038;0;0;0;0;0.102…
6e0445787596bc08f8e1cd38607e6f37;0.208194315;0.087445016;0.044433385;0.283930771;0.070962248;0.110026406;0;0.041851511;0;0;0;0;0;0;0;0;0;0;0;0;0;0;0;0;0;0.029199638;0.069710701;0.26087311;0.897570149;1.120921149;1.499583449;1.99092485;1.503655359;2.626473661;1.394818552;1.671675844;1.442346649;1.416257723;0.683289709;0.754214729;0.621164496;0.337027305;0.045692092;0.031058044;0.013809294;0;0.0292…
1af70b9e7c55e2d7349856e704c1bb20;0.146803683;0.068896073;0.078202758;0.329860749;0.172083452;0.17604225;0;0.133924835;0;0;0;0;0;0;0;0;0;0;0;0;0;0;0.060286755;0;0.087442616;0.265716705;0.179780228;0.075408633;0.190199389;0.478069819;0.539202073;0.540430305;0.449712876;0.550024517;0.395400737;0.447535265;0.553709856;0.508530601;0.363686458;0.207817681;0.414109664;0.165657489;0.07424965;0;0;0;0;0.05…
ca669cb5a37c9f1c69c195a3e3d01fd6;0;0;0;0;0.08870281;0.076018244;0;0.081610446;10.24274249;1.739200559;0.266320234;0.153353957;0.56489391;14.5463167;0.607155613;0.2982329;0.357629428;0;0;0.33408735;0.734956362;0.245921797;0;0;0;0;0;0;0;0;0;0;0;0;0;0;0;0;0;0;0;0;0;1.135344054;0.203687081;1.497629236;0.365096751;0.418927925;0.828099988;0.273173613;0.302363033;0.350295478;0.407298794;0;0;0;0;0;0;0;0;…
eefe89a64c80f6f856e64410a2357d7c;0.539169892;0;1.189037395;0.622142425;0.52334658;0.51412339;0;0.19251695;0.047557713;0.158597887;0.107177655;0;0;0;0.165969873;0.409721835;0.240852472;0.212599909;0.112546361;0.240125283;0.18373909;0.243189332;0.256874001;0.082611366;0.218606539;0.668671708;0.122910972;0.120246199;2.549526639;0.577752462;0.529945386;0.871826247;1.962593114;0.098066387;0.373568795;…
f988df380c12b77335f00bfc4c4d9a3f;0.074736421;0;0.028437367;0.08350905;0.218208913;0.260062415;0;0.200887252;0.225899138;0.231176581;0.880155895;0.068744877;0;0.490920755;0.033614152;0.183956742;0;0.104954385;0.189282517;0.142683139;0.073495636;0.030057109;0.133679327;0;0.268573748;0.221917248;0.299022216;0.216035544;0.250037399;0.227846041;0.210589651;0.196288365;0.108392334;0.106593899;0.0727731…
7bad3b94cac10017ac51b3e56e3e8b79;0.098758842;0;0.087089436;0.183719911;0.090476866;0.094022565;0;0.140202561;0;0;0;0;0;0;0;0;0;0;0;0;0;0.054649288;0.104846531;0;0.153024578;0.402955003;0.190787181;0.059104064;0.305601265;0.718121898;0.728964177;0.79789946;0.468162635;0.820773019;0.378420338;0.511155475;0.480782216;0.368684686;0.209395234;0.147106898;0.232001197;0;0;0;0;0;0;0;0;0;0;0.048132203;0;0…
1059e58583978023c0cd1d4be0360ed7;0.35232884;0;0.044433385;0.300632581;0;0.016003841;0;0;0;0;0;0;0;0;0;0;0;0;0;0;0;0;0;0;0;0;0;0;0;0;0;0.045885592;1.379119485;3.692412646;4.519212109;3.185398065;3.314156065;2.730809326;1.62556826;0.590762621;0.43905603;0.094253399;0;0;0;0;0;0;0;0;0;0;0;0;0;0;0;0;0;0;0.027254764;0.018783374;0.366991716;0.344367325;1.032354488;1.609821681;0.7567248;0.336986301;0.249…
8888c229192a243e8c0d954aa0e03c91;0.12545042;0;0.056874733;0.054280883;0.157891002;0.106025446;0;0.069054993;0;0;0;0;0;0;0;0;0;0;0.092083387;0;0.045934773;0.098368719;0.43249194;0.067783685;0.231098342;0.40003504;0.638403258;0.623649778;0.577009382;0.376352836;0.370267518;0.333945141;0.18449759;0.144967702;0.167378226;0.118465217;0.110741971;0.106791426;0.137760022;0.084061084;0.127226463;0.105678…
0c9766b8a3b8e9e34adf121342878937;0.565861471;0;0.229276269;0.546984279;0;0;0;0;0;0;0;0;0;0;0;0;0;0;0;0;0;0;0;0;0.131163924;0.332875872;0.798004073;1.226918844;0.807813134;0.854422654;1.034434879;0.978892628;1.130047739;1.375061291;1.169221813;1.134194766;1.196553494;0.798393043;0.308582449;0.270863494;0.349249114;0;0;0;0;0;0;0;0;0;0;0;0;0;0.210506172;0.406399506;0.104188373;1.122520239;1.22648043…
3bccfd876742521e85d7e4ed6b455833;0.024022421;0;0.028437367;0.035491346;0.023062731;0.016003841;0;0.012555453;0.011889428;0.018816698;0.399480351;2.747151054;1.245522182;0.582968397;0.109245993;0.816656447;0.433047879;3.902150219;1.066632562;0.699495389;0.785484612;1.404486707;0.474430552;0.817640704;2.376565379;0.181037755;0.810845517;0.395385807;0.051289723;0.05899585;0.01157086;0.012745998;0;0;…
92744968ac0bfbbeef2bdfde0b110e05;0.947551048;0.060946526;0.657614105;0.83091505;0.117087709;0.148035529;0;0.050221813;0;0;0;0;0;0;0;0;0;0;0;0;0;0;0;0;0.137409825;0.131398371;0.199959641;0.487099009;0.260722758;0.777117748;0.974266407;1.164984195;0.860220013;1.242884857;0.977585872;1.002566746;1.047997191;0.907727122;0.487670478;0.296548825;0.291872474;0.082828744;0;0;0;0;0;0;0;0;0;0;0;0;0.0606002…
c1fa13a6f733ad1da49e8376cf233ddc;0.080074736;0;0;0.056368609;0.129506103;0.116027847;0;0.112999079;0;0;0.055212731;0;0;0;0;0;0;0;0;0;0.071198898;0.155750471;0.665775471;0.048719524;0.103057369;0.218997284;0.234814991;0.281253821;0.228666681;0.193262267;0.164306211;0.150402774;0.138373193;0.108725777;0.143120512;0.120659018;0.132350161;0.132217956;0.168067227;0.088731145;0.209549469;0.18279447;0.1…
cd18f9450f8d7ab9dd5057497413503c;0.31496063;0.363029307;0.602516707;0.373703;0.22885325;0.264063375;0;0.179961497;0.083225998;0.150533588;0;0.103117316;0.336180766;0;0.43698397;0.599253024;0;0.107645523;0;0.034800766;0;0;0;0;0;0.356235583;0.09539359;0;0.615476674;0.459760762;0.409608442;0.367084735;0.585779848;0.381606157;0.502134679;0.489217471;0.45377198;0.427165705;0.355420857;0.469341054;0.68…
c8fe09545889716c42abd7f521d2f86e;0.218870946;0;0.193729561;0.40710662;0.306911723;0.312074898;0;0.163220892;0;0;0;0;0;0;0;0;0;0;0;0;0;0;0.081256061;0.12285793;0.153024578;0.265716705;0.21647007;0.20992133;0.175239886;0.282773212;0.286957327;0.390027531;0.359770301;0.356023621;0.409955366;0.386108856;0.429462766;0.500902642;0.289296046;0.520711717;0.641121589;0.291328687;0;0;0;0;0;0;0.092353158;0;…
e53a244b5c422e09d4bf339d060b18cd;0.168156946;0.103344109;0.103085454;0.242176246;0.186275901;0.226054253;0;0.106721353;0.023778857;0.091395393;0.064956155;0;0;0.027893225;0;0;0;0;0;0;0;0;0.165133286;0;0.206114737;0.291996379;0.223808039;0.136550768;0.136772594;0.252258117;0.291585671;0.262567554;0.343626761;0.375210523;0.405103823;0.469473269;0.421359695;0.508530601;0.421545667;0.600102741;0.6136…
cf47deb12df7f9a580decfd296abb7c5;0.621913786;0.222587313;0.309256363;0.217123531;0.49496168;0.462110907;0.031685678;0.498032979;0.469632419;0.147845488;0.224098733;0.60812776;0.077156241;0.147834091;0.037815921;0;0;0.309480879;0.680393912;1.388550548;1.146072577;1.229608984;0.44821892;0.665127412;1.289778583;0.329955909;0.946597934;0.835609179;0.442373859;0.276670193;0.129593631;0.104517182;0.055…
413e2b7b9b8b588b1ec6d762b8de3ba4;0;0;0;0;0;0;0;0;0;0;0;0.417757331;0.267291265;0.153412736;0.569339692;1.404760578;0.89042429;0.500551683;2.064202583;5.940490691;4.986219568;2.896412274;0.513748001;2.16907793;0.771368789;0.186877683;0.100897067;0.06929442;0;0;0;0;0;0;0;0;0;0;0;0;0;0;0;0.113879495;0;0;0;0;0.181627878;0;0;0.355643501;0;0.616162608;0.118011036;0.108030248;0.110439675;0.072420661;0;0…
e17dfc9fbefd6d014dcc5d03a7d909b7;1.427999466;0.161640786;0.407009811;1.100231738;0.113539597;0.098023526;0;0.025110907;0;0;0;0;0;0;0;0;0;0;0;0;0;0;0;0;0;0;0;0;0;0;0;0;0.18449759;0.159890848;0.269260625;0.232542834;0.302514653;0.211040199;0.112963218;0.044365572;0.05737664;0;0;0;0;0;0;0;0;0;0;0;0;0;0;0;0;0;0;0;0;0;0.631750026;0.704751735;1.760261271;3.608831022;3.455512858;1.926027397;1.620319078;…
dafd8afbc51f8767cb1ba541a1ac84a6;0.093420526;0.031798188;0.033769373;0;0.044351405;0.052012483;0;0.031388633;0.04359457;0;0.077947386;0.420401364;0.214935244;0.75590639;0.432782201;0.242488433;0.250583885;0.123792352;0.808287505;2.801461632;4.051446945;8.932426155;1.798118005;1.137494969;0.624590113;0.259876778;0.289849755;0.350548241;0.130361379;0.046789812;0;0;0;0;0;0;0;0;0;0;0;0.119958871;0.13…
5893b68e3f3af9f510167dcb0ea86e55;0.112104631;0.092744714;0.04265605;0;0.147246665;0.118028327;0;0.11718423;0.618250272;0.61826295;0.951607665;2.424578938;1.253788923;0.440712951;1.319355449;2.076481409;5.157648891;1.092602061;0.480879908;4.176091874;2.053284336;1.737847365;0.618594532;0.141922091;0;0;0;0;0;0;0;0;0;0;0;0;0;0;0;0;0;0.082828744;0.168489591;1.042169922;0.13118829;1.691338036;0.175246…
ec1bca28a77c44ed0553ad24ef1c8516;0.101427999;0;0;0.25679033;0.127732047;0.196047051;0;0.198794676;0;0;0;0;0;0;0;0;0;0;0;0;0;0;0;0;0;0;0;0;0;0.034583774;0.062482644;0.043336392;0.119923434;0.225979065;0.516689307;0.519930676;0.507792453;0.508530601;1.432704229;0.835940784;1.212393354;1.036787387;0.145643545;0.165642902;0.075951115;0.014455881;0.032858708;0.045225174;0;0;0;0;0;0.127651218;0;0.14661…
494c54bd9e28a4f77b6036b552b284bb;0.429734419;0.302082781;0.641618086;0.47391386;0.193372126;0.152036489;0;0.035573784;0.075299713;0.180102685;0.188372848;0.092541181;0.275558005;0;0.355049476;2.146161993;0.362495134;0.433273231;0.094641258;0.612493475;0.032154341;0;0.212314225;0.055074244;0.068704912;0.905188776;0.08622113;0.254758896;4.400230804;0.840182277;0.608627233;1.009483022;2.326975854;0.…
7b8676409029a4152a6b4df63a98107f;0.106766315;0;0.120858808;0.137789933;0.138376384;0.162038889;0;0.53988449;0.037649856;0;0.181877233;0.081965046;0;0;0;0;0;0;0;0.073081608;0.204409738;0.11749597;0.115331184;0.233006418;0.362262265;0.443834496;0.332043074;0.27921575;0.226529609;0.209536984;0.199018791;0.152951973;0.101473675;0.162022726;0.084901999;0.074589211;0.194473706;0.139845915;0.261744042;0…
860fd6b1db1c5091e5cee6281cb5b4b4;0.192179367;0;0.103085454;0.167018101;0.024836787;0.060014403;0;0.050221813;0;0;0;0;0;0;0;0;0;0;0;0;0;0;0;0;0.256081946;0.48471399;0.330208582;0.462642155;0.459470434;0.537065668;0.590113857;0.527684307;0.348239201;0.494595689;0.27896371;0.287387842;0.183669611;0.266978565;0.129494421;0.119086536;0.152172828;0.045698618;0;0;0;0;0;0;0;0;0;0;0;0;0.274295921;0.817943…
6e61688258880a931bbac3738f26c071;0.152141999;0;0.129745486;0.302720307;0.056769798;0.080019205;0;0.043944086;0;0;0;0;0;0;0;0;0;0;0;0;0;0;0;0;0;0;0;0;0;0;0;0;0.18680381;0.532969493;0.414806909;0.454116666;0.345731032;0.521243866;0.231436837;0.233503012;0.289377838;0.082828744;0;0;0;0;0;0;0;0;0;0;0;0;0;0;0;0;0;0.053713935;0.054509528;0.131483618;0.678934675;0.504538174;1.040657607;1.376309086;1.013…
13eb3ec707c0479c376f0aa47b655442;0;0;0;0;0;0;0;0;0;0;0;0;0.272802425;0;0.153364566;0.774848096;2.386629039;5.029737076;0.488553523;0.64729424;1.270096463;1.188622018;0;0.241479379;0;0;0;0;0;0;0;0;0;0;0;0;0;0;0;0;0;0;0;0;0;0;0;0.130914977;0;0;0.092023532;0.494692088;0.575648963;0.137470542;0;0;0;0;0;0;0;0;0;0;0;0;0;0;0;0;0;0;0;0.225122234;0;0.098085923;0;0.290842023;0.067016884;0.273814232;0.10390…
0910521cea24ec5ba6bf3a4dda42558e;0;0;0.138632163;0.185807637;0.131280159;0.204048972;0;0.144387712;0;0;0.233842157;0;0;0;0;0;0;0;0;0;0;0;0;0;0.11242622;0;0.220139055;0.136550768;0.130361379;0.187159248;0.205961307;0.249821556;0.237540647;0.247297845;0.245002911;0.326876248;0.2052778;0.251722647;0.300316848;0.263858404;0.384174026;0.368445105;0;0;0.255471933;0;0.434465133;0.214224507;0.286294791;0…
422926090339e64333f02d0503180397;0;0;0;0.288106224;0.530442804;0.648155557;0;0.564995396;0.08520757;0;0;0;0;0;0;0;0;0;0;0;0;0;1.302718146;0;0;0.175197828;0;0;0;0;0.226788855;0.104517182;0.357464081;0.100198265;0.097030856;0.256674637;0.121546066;0.162729792;0.37195206;1.001727922;0.446539939;0.188506798;0.356969472;0;0;0;0;0;0;0;0;0;0;0;0;0.254642729;0.147947489;0.222434886;0.389587903;0.22508696…
3093b5045c27bf5f1492498ed3b1a0e7;0.165487789;0;0.115526802;0.179544458;0.117087709;0.154036969;0;0.085795597;0;0;0;0.039660506;0;0;0;0;0;0;0;0.062641378;0;0.095636254;0.076013735;0;0.346647513;0.382515257;0.322870613;0.248644683;0.21584425;0.337700382;0.363325002;0.308453146;0.272133945;0.413584326;0.356588395;0.34223285;0.367339222;0.455134888;0.261744042;0.394620091;0.314324203;0.157088998;0;0;…
849e192ca827935253ec02c7c602e1bf;0.40304284;0;0.172401536;0.275579866;0.044351405;0.036008642;0;0;0;0;0;0;0;0;0;0;0;0;0;0;0;0;0;0;0.078073764;0.131398371;0.196290657;0.340357885;0.344068557;0.612336236;0.687309081;0.815743856;1.003205646;1.389984437;0.95575393;0.82486892;0.745482538;0.833990185;0.336134454;0.289543735;0.451529212;0.128527362;0;0;0;0;0;0;0;0;0;0;0;0;0;0.097741653;0;0.186224556;0.1…
a7f48db77203f140fa2f64b2df02e70a;0.080074736;0;0.060429404;0.189983089;0.204016463;0.242058094;0;0.127647108;0;0;0;0;0;0;0;0;0;0;0;0;0.477721635;0;0.823045267;0.078374886;0;0;0.044027811;0;0.047015579;0.11595736;0.099509396;0.165697971;0.113004774;0.095934509;0.111585484;0.100914815;0.110741971;0.109334079;0.570326491;0.305888946;0.426582847;0.28561636;0.079961162;0.089723238;0.30380446;0;0.34684…
dae9dd8624996b2f2d57b6fd19813f59;0.160149473;0;0.3412484;0.210860352;0.101121204;0.124029767;0;0;0.126820569;0.24192898;1.234166937;0.232674969;0.079911821;0.061365094;0.457992815;1.022910976;0.678766057;0.734680696;0;0.469810336;0.055121727;0;0.788970145;0.137685611;0;0.312436126;0.044027811;0.063180206;0.743700981;0.270567174;0.307784875;0.563373101;0.804870736;0.044769437;0.327479138;0.6252330…
f946cc440fdceeb40ef523acd5dd7e44;0.066728947;0;0.158182852;0.874757302;3.851476015;3.608866128;0.031685678;0.144387712;0.093133855;0;0;0;0.071645081;0;0;0;0;0;0;0;0;0;0;0;0;0;0;0;0;0;0;0;0;0.081011363;0;0.13382182;0.15395835;0.188156322;0.443587271;0.308223976;0.43157212;0.468410831;1.019504812;0.22775899;0.362493958;0.292008789;0.240963855;0.20708369;0;0;0;0.077546327;0;0;0;0;0;0;0;0;0;0;0;0;0;0…
c8b7ef14a8f786877715c141db753384;0;0;0;0;0;0;0;0;0.021797285;0.155909787;1.169210783;0.187726395;1.005786718;0.080890352;34.6771991;4.835832544;2.566660179;1.057617266;0.089525515;0.379328345;0;0;0.120573511;0;0.040598357;0;0;0;0;0;0;0;0;0;0;0;0;0;0;0;0;0.074260254;0.045692092;0.113879495;0.079403439;0.040476466;0.346841913;0.045225174;0.02154907;0;0;0;0;0;0.051031799;0;0;0;0;0;0;0;0;0;0;0;0;0;0;…
c64bf547783866f304d2dffcc8b09633;0.106766315;0;0.071093417;0.308983486;0.328200397;0.246059054;0;0.228090734;0;0;0;0;0;0;0;0;0;0;0;0;0;0;0.062907919;0.065665445;0.153024578;0.294916343;0.273339326;0.177312192;0.290641763;0.506550574;0.411922614;0.390027531;0.412813358;0.407188693;0.579759363;0.421209661;0.545606785;0.561926314;0.531753685;0.38060991;0.326797386;0.562664229;0.439786389;0.296776865…
83afd52004fb8236a5439fcc4cbae2e4;0;0;0;0.068894966;0.161439114;0.17804273;0;0.238553612;0;0;0;0;0;0;0;0;0;0;0;0;0;0;0;0;0;0;0;0;0;0;0;0.050983991;0.069186596;0;0.063070056;0.078976812;0.078329687;0.114419385;0.325113652;0.245178163;0.576261039;1.339540729;0.211325927;0.400303679;0.28309052;0;0.18985031;0.099971437;0;0;0.154468071;0;0;0.137470542;0.184990272;0.061731571;0;0.108630991;0.193351033;0…
d0d915a3b2b4b0e9cad621ea4c0a7c76;0.117442947;0;0.088866771;0.093947682;0.033707068;0.032007682;0;0;0.049539285;0;0;0;0;0;0;0;0;0;0;0;0;0;0;0;0;0;0;0;0.444510931;0.303116608;0.199018791;0.542979504;0.332095662;0.061824461;0.12128857;0.149178422;0.056721497;0;0;0.077055994;0;0;0;0;0;0;0;0;0;0;0;0;0;0;0;0;0.027088977;0.558673667;0.227981069;0.166257418;0.377024234;0.853301849;2.403795743;2.034169781…
cfcea22572ce0ed21ee03cc2847c80cf;0.122781263;0;0;0.354913464;0.060317911;0;0;0.087888173;0;0;0;0;0;0;0;0;0;0;0;0;0;0;0.125815837;0;0;0.274476596;0.058703748;0;0.241489112;0.345837741;0.553087105;0.428265525;0.461243975;0.306990428;0.155249369;0.179891626;0.15395835;0.160187139;0.082656013;0;0;0;0;0;0;0;0;0;0;0;0;0;0;0;0;0.128607439;0.206292978;0.281923286;0.222209396;0.271127481;0.317972246;0.297…
2f8042e9eb4162b8329a7b37e9b5572e;0;0;0;0;0;0;0;0;0.061428713;1.029542217;0.074699578;0.555247085;2.289887021;0;0.386562743;0.055744467;1.542428961;0.699695901;0.125335721;1.712197668;0.142397795;0;0;0.074138406;0;0;0;0;0;0;0;0;0;0;0;0;0;0;0;0;0;0;0;0;0.279638197;0.474152885;0.240963855;0.026182995;0.230882896;0.166119089;0.065731094;0.144396609;0.032583904;0;0;0;0;0;0;0;0;0;0;0;0;0;0;0;0;0;0;0.07…
861424ea09790a40fb8111a1d8c30e98;0.040037368;0;0.126190815;0.031315894;0.085154698;0.106025446;0.016899028;0.236461036;0.231843852;0.354829171;0.831438779;0.356944555;0;0.178516638;0.06092565;0.398572942;0.710393149;0.223364461;0.038368078;0.957021054;0.034451079;0.076509003;0.183481429;0.209705776;0.040598357;0.1693579;0.196290657;0.266987323;0.089757015;0.026446415;0.048597612;0.033139594;0.039…
bc330a329317c942568604cca1775fd7;0.221540104;0;0.191952225;0.402931168;0.239497587;0.198047531;0;0.142295137;0;0;0.02923027;0;0;0;0;0;0;0;0;0;0;0;0;0;0;0;0;0.042799495;0.034193149;0.083407926;0;0.137656776;0.228315768;0.428507472;0.620997477;0.653752495;0.861626556;0.826362226;1.113100978;1.120814459;1.524222921;0.873986062;0.145643545;0.062116088;0;0;0;0;0;0;0;0;0;0;0;0.046298678;0;0.069834208;0…
864818bc75c1be411862b0240ae6f1f4;0;0;0;0;0;0;0;0.046036662;0.041612999;0;0;0;0;0;0;0;0;0;0;0;0;0;0;0;0;0;0;0;0;0;0.06942516;0;0;0;0;0;0;0;0;0;0;0;0;0;0;0;0;0;0;0;0;0;0;0;0;0;0;0;0;0;0;0;0;0;0;0;0;0;0;0;0;0;0;0;0;0;0;0;0;0;0;0;0;0;0;0;0.139651069;0.222035396;1.267738016;1.156995763;0.256107171;0;0;0.114205843;0.145807134;0.253508525;0.023500974;0.077540499;0.098581521;0;1.130634072;4.706017154;0;0…
fdfea217fd1fddee92fc756ef808c683;0.400373682;0.450474323;0.245272288;0.110649492;0.269656543;0.266063855;0;0.274127396;0.273456851;0.166662187;0.113673271;0;0.146045743;0.122730189;0.376058321;0.259211773;0.294375243;0.102263247;0;0.320167044;0;0;0;0;0;0;0.045862303;0.050951779;0.856965785;0.105785662;0.083310192;0.247272356;0.288277484;0.066088217;0.361439938;0.326876248;0.167463469;0.211040199;…
8aa0b1bde9f202570262c792bfe1ddd5;0;0;0;0;0;0;0;0;0;0;0;0;0;0;0;0;0;0;0;0;0;0;0.180860266;0;0;0;0;0;0;0;0;0;0;0;0;0;0;0;0;0;0;0;0;0;0;0;0;0;0.135451299;0.103362989;0;0;0;0;0.17542181;0.046298678;0.218795582;0;0;0;0;0;0;0;0;0;0;0;0;0;0;0;0.096820417;0;0;0;0;0.044926817;0;0;0.589520114;0;0;0;0.091390194;0.261984649;0;0;0;0;0;0;0;0;0;0;0;0;0;0;0;0;0;0;0;0;0;0;0;0;0;0;0;0;0;0;0;0;0;0.776995466;0;0;0;0…
75d93f1aab8705cd93069dd3f5054c67;0.437741892;0.058296677;0.056874733;0.684774212;0.292719273;0.228054733;0;0.213442705;0;0;0;0;0;0;0;0;0;0;0;0;0.022967386;0;0.091740715;0.059310725;0;0.070079131;0;0;0;0.022377736;0.041655096;0.045885592;0.069186596;0.15775897;0.269260625;0.372946054;0.434864814;0.22883877;0.961564954;0.445990753;0.728433867;0.831143608;0.154210812;0.113879495;0.1622592;0.04336764…
c88e5621cf2ab227b2a63005d26867b2;0;0;0;0.189983089;0.17740562;0.192046091;0;0.131832259;0;0;0;0;0;0;0;0;0;0;0;0;0;0;0;0;0;0.195637574;0.196290657;0.079484776;0.196610604;0.244120758;0.240673887;0.214132762;0.200641129;0.219583431;0.252280225;0.190860628;0.267401345;0.348343462;0.369196859;0.347919488;0.304345657;0.399862904;0.345546449;0.12768307;0.196782435;0;0.313983206;0.54746263;0.57874646;0.…
213fce2f8f1cf0efa739962370e7d760;0;0;0;0;0;0.026006241;0;0.094165899;0.162488854;0.223112282;0.519649237;0.452129769;0.0137779;0.136676801;0.09874157;0.270360667;0.153269755;0.040367071;0;0.243605359;1.022048691;2.112194989;0.13630049;0.453303396;0;0;0;0.040761423;0;0;0;0;0;0;0;0;0;0;0;0;0.022451729;0;0;0.189799158;0.928674998;1.162252804;0.284775465;0.069027897;0.046176579;0;0.036152102;0.157766…
d1aa8ea96dd698f6f9c5121c668626b6;0;0;0;0;0;0;0;0;0;0;0;0;0;0;0;0;0;0;0.232766338;0.142683139;0;0.158482936;0.335508899;0;0.480934387;0.426314714;0.429271156;0.499327437;0.250037399;0.229880381;0.229103027;0.28551035;0.106086114;0.123648922;0.063070056;0;0;0.091535508;0;0.044365572;0;0;0;0;0;0;0;0.09283062;0.135451299;0.121820665;0.105169751;0.195202824;0.127620289;0.240573449;0.165853347;0.385822…
6e0a250c6c360e1d4219cff088402604;0;0;0.079980094;0;0.255464093;0.290069617;0;0.368293295;2.6731398;1.088680412;0.441701851;1.242695857;1.399834665;0.407241081;0.663879493;0.510061876;0.759050214;0.53284534;0.133009336;0.671654776;0.289389068;0.095636254;0;0.171577453;0;0;0;0;0;0;0;0;0;0;0;0;0;0;0;0;0;0;0;0.376147422;0.158806877;0.462588181;0;0;0.347863564;0.136586806;2.070529464;0;0.69240795;0.18…
1ebda7d2fbbff4830630f3d211e721a9;1.073001468;0.082145318;1.482297739;0.893546838;0.571246097;0.532127711;0.07182087;0.372478446;0.170415139;0.153221688;0.155894771;0.179794294;0.063378341;0.066943739;0;0;0;0.113027799;0.294155263;0.23316513;0.11713367;0.139355685;0.117952347;0.12921265;2.15795884;0.332875872;1.164902497;1.016997514;0.350479773;0.374318496;0.363325002;0.356887937;0.175272711;0.174…
5dd4cd2bf0852ec70b8763947a730904;0.720672628;0.108643807;0.216834921;0.659721497;0;0;0;0;0;0;0;0;0;0;0;0;0;0;0;0;0;0;0;0;0.190499984;0.385435221;1.095191796;1.954510251;1.359177655;1.340629832;1.719429788;1.815030081;1.736583566;2.134009849;1.715020376;1.792334862;1.474758934;1.38828854;0.484915278;0.429645542;0.673551863;0.097109562;0;0;0;0;0;0;0;0;0;0;0;0;0;0;0;0.843183405;0.911924276;0.7622263…
1691b91cf913d201020b3e84af4855aa;0.603229681;0.090094865;0.447888526;0.294369402;0.147246665;0.17204129;0.010561893;0.152758015;0;0;0;0;0;0;0;0;0;0;0;0;0.022967386;0;0.018348143;0.12709441;0.33103276;0.23067714;0.39808479;0.568621856;0.254311542;0.221743022;0.150421179;0.17079637;0.142985632;0.238770333;0.264409082;0.250093237;0.372741269;0.345800809;0.741148919;0.282538645;0.523873672;0.34559579…
93dcf3dc4475261dd42aafba7aa36072;0.082743894;0;0.115526802;0.112737218;0.039029236;0;0;0;0;0;0;0;0;0;0;0;0;0;0;0;0;0;0;0;0;0.081758986;0.143090385;0.317939102;0.168828671;0.150541134;0.134221975;0.140205975;0.099167455;0.117253288;0.058218513;0.041682206;0.097236853;0.096620814;0.074390412;0.074720964;0.124731827;0;0;0;0;0;0;0;0;0;0;0;0;0.036822467;0;0.210916199;0.308397583;0.129322608;0.13563430…
ac9134cd479cbadb8f35b7ca696d4a54;0.066728947;0;0;0.085596777;0.042577349;0.046011043;0;0;0;0;0;0;0;0;0;0;0;0;0;0;0;0;0;0;0;0;0;0;0;0;0;0;0.304421024;0.424243716;0.48758005;0.649364895;0.829214272;1.065371609;1.231574597;0.976042591;1.194930899;0.339883469;0;0;0;0;0;0;0;0;0;0;0;0;0;0;0;0;0;0;0;0;0.083883821;0.117458623;0.340427887;0.721766204;0.419745788;0.479452055;0.531797031;0.862420902;0.29712…
2662f2f70c111f988df2aa347c1eb353;0.056052315;0;0.067538746;0;0;0;0;0.165313468;0.061428713;0.094083492;0.392984735;0.097829248;0;0;0;0;0;0;0;0;0;0;0;0;0.065581962;0.1693579;0.203628625;0.195654832;0.213707178;0.166815852;0.166620383;0.147853574;0.149904292;0.134308312;0.097030856;0.131628019;0;0.213582852;0.206640033;0.175127259;0.17961383;0.159945162;0;0;0.324518401;0;0.288426433;0.09283062;0.10…
1ba3de67a51acd0f30e57e46199e8ef9;0.160149473;0.092744714;0;0.221298983;0.078058473;0.050012003;0;0.03766636;0;0;0;0;0;0;0;0;0;0;0;0;0;0.049184359;0.154648633;0;0;0.157678045;0.097228082;0.044837566;0.15600624;0.266498495;0.256873091;0.374732334;0.341320542;0.41997996;0.317776053;0.309325845;0.321421819;0.488189377;0.24796804;0.19147247;0.271915382;0.094253399;0;0;0;0;0;0;0;0;0.105169751;0.1042864…
dd2c5cc7dd3373c4ae7465474d6965eb;0;1.90789125;0;0;0;0.058013923;0.310519645;0.012555453;0;0;0;0;0;0;0.016807076;0;0.024328533;0;0.104872746;0;0.011483693;0;0;0.052956004;0;0;0;0.097827416;0.014959502;0.028480755;0;0;0.029980858;0.019186902;0;0;0;0;0;0.037360482;0;0.082828744;0;0.041410725;0.072498792;0.069388227;0;0.047605446;0;0.047989959;0;0;0.048875855;0;0;0;0;0;0;0.033251484;0;0.040250087;0.0…
0af3a92f9f4362d847201589dc3d1429;0.008007474;0;0;0.022964989;0.019514618;0.044010563;0;0.03766636;0;0;0;0;0;0;0;0;0;0;0;0;0;0;0.036696286;0.00635472;0.071827863;0.122638479;0.075214177;0;0.076934584;0.264464155;0.411922614;0.293157948;0.083023916;0.189737139;0.077624685;0.076783011;0.091834805;0.167815098;0.079900813;0.091066175;0.06486055;0;0;0;0;0;0;0;0;0;0;0;0;0.012274156;0.111632061;0.1543289…
be5276453d68eb3aa09febb9f23e0660;0.026691579;0.039747734;0;0.043842251;0.065640079;0.064015364;0;0.025110907;0;0;0.022734654;0;0;0;0;0;0;0.029602519;0.230208467;0.125282756;0.080385852;0.090171326;0.188723756;0.019064161;0.146778676;0.204397465;0.179780228;0.175274121;0.164554527;0.242086419;0.196704619;0.142755175;0.073799036;0.130044556;0.094605084;0.048263607;0.059422521;0.157644486;0.13500482…
63caab97216d8821ae0f1705cdc6a30f;0.168156946;0;0.167069529;0.795423704;0.260786262;0.302072497;0;0.169498619;0;0;0;0;0;0;0;0;0;0;0;0;0;0;0;0;0;0.125558443;0.055034764;0.014266498;0.064112154;0.079339246;0.143478663;0;0;0.089538875;0.155249369;0.155759823;0.191772682;0.272063871;0.358176057;0.445990753;0.18709774;0.231349252;0.339834937;0;0.120831319;0.049149994;0.292077401;0.199942873;0;0;0;0;0;0…
aa1f60dd548bf029e23591766df2bafc;0.08808221;0;0;0.08350905;0;0;0;0;0;0;0;0;0;0;0;0;0;0;0;0;0;0;0;0;0;0;0;0;0;0;0;0.084123585;0.274440165;0.400793059;0.259557539;0.241318035;0.243092132;0.437336317;0.330624053;0.147106898;0.137205009;0;0;0;0;0;0;0;0;0;0;0;0;0;0;0;0;0;0;0.058829548;0.256649027;0.147583653;0.152039425;0.096102509;0.202042567;0.155675064;0.11823825;0;0;0;0;0;0;0;0;0;0;0;0;0;0;0;0;0;0…
63efff7ad7c56fd033e18d35e1cb1338;0.016014947;0;0;0.041754525;0.065640079;0.074017764;0;0;0;0;0;0;0;0;0;0;0;0;0.04092595;0.017400383;0.034451079;0.101101183;0.513748001;0.055074244;0.065581962;0.25403685;0.062372732;0.05298985;0.072660441;0.146472455;0.074053504;0.107066381;0.106086114;0.081011363;0.08732777;0.041682206;0.059422521;0.048310407;0.077145612;0.032690422;0.067355186;0.105678053;0.0399…
7b51a0ca18416c9ea63944ac62970413;0;0;0.092421442;0.167018101;0.149020721;0.148035529;0;0.073240144;0;0;0.136407925;0;0;0;0;0;0;0;0;0;0;0;0;0;0;0.19271761;0.185283704;0.152855338;0.17951403;0.166815852;0.233731371;0.22687876;0.283665045;0.255825357;0.271686396;0.304938245;0.340328985;0.528871825;0;0.436650633;0.354238387;0.408431395;0.108518719;0.131133964;0.269281226;0;0.394304491;0.223745596;0.3…
8a0a05982f4aa264dcabb9e27c2a6eff;0;0;0;0;0;0;0;0;0;0;0;0;0.035822541;0;0.092438917;0.889124254;0.683631763;1.926854867;0.10998849;0.389768575;0.213596693;0.079241468;0.049802102;0.660890932;0.212360638;0;0.02568289;0;0;0;0;0;0;0;0;0;0;0;0;0;0;0;0;0;0;0;0;0;0;0;0;0;0;0.029457973;0.054221287;0;0.129193582;0.03621033;0;0;0;0;0;0;0;0;0;0;0;0;0;0;0;0;0;0;0.109297083;0.588777754;3.115204185;0.289026134…
5945e0401fdc93b304667c4044e63aca;0.117442947;0.074195771;0.063984075;0.010438631;0;0.018004321;0.073933249;0;0.202120281;0.12096449;0.077947386;0.467993972;1.146321301;0.543917882;0.481102544;0.710741959;0.09001557;0.094189833;0.24811357;0.048721072;0.06660542;0.065579146;0.031453959;0.220296977;0.468442585;0.081758986;0.166938783;0.179350263;0.087619943;0.077304907;0.055540128;0.045885592;0.0415…
cbccdfb48d6bcbaacb7760f2bf77b851;0.186841052;0;0.65939144;0.200421721;0.251915981;0.264063375;0;0.125554533;2.11631824;1.163947206;0.194868464;0.055524708;0.520804629;0.147834091;1.61137839;0.320530687;0.11191125;0;0;0;0;0;0;0;0;0;0;0;0;0;0;0;0;0;0;0.048263607;0.048618426;0;0;0.205482651;0;0.188506798;0.394094297;2.695148043;0.196782435;4.171967156;0.13143483;0;0.070804088;0;0;0;0;0;0;0;0;0;0;0;0…
e166148fcb19741b99cc58f723176d63;0;0;0;0;0;0;0;0.054406964;0;0;0;0;0;0;0.039916805;0.086403924;0.038925652;0;0.081851899;0.302766661;14.8576022;0.030057109;0.039317449;0.072020166;0;0;0;0;0;0;0;0;0;0;0;0;0;0;0;0;0;0;0;0;0;0;0;0;0;0;0;0;0;0.24302828;0;0.028293637;0.075015628;0;0;0;0;0;0;0;0;0;0;0;0;0;0;0.027317429;0;0.327130747;0;0.036431914;0.525992213;1.075879029;0;0.103440932;0.050893823;0;0;0;…
64ff99be8cbe13c80e5d1ca4559c7950;0.066728947;0;0.033769373;0;0;0;0;0.064869842;0.033686714;0.083331093;1.438778824;0.269691441;0;0.097626287;0.033614152;0.144935615;0.024328533;0;0;0;0;0;0.243768184;0;0.087442616;0.105118697;0.122910972;0.148779195;0.104716517;0.077304907;0.062482644;0.063729989;0.057655497;0.040505681;0;0.030713204;0;0.071194284;0.085411214;0.084061084;0.192087013;0.445561522;0.…
2031a876fa68dc0cfb31c7878fea431c;0.192179367;0.108643807;0.19017489;0.060544061;0.163213171;0.208049932;0.36121673;0.043944086;0.144654711;0.155909787;0.246833387;0.341080352;0.198401764;0.036261192;0;0;0;0.034984795;0.104872746;0;0.034451079;0.02459218;0.049802102;0.072020166;1.302270385;0.181037755;0.348553503;0.189540619;0.038467292;0.036618114;0;0;0;0.014923146;0.050941199;0.039488406;0;0;0.0…
b1e9f93eb477e1e62a64baea3b611e07;0.042706526;0;0;0.112737218;0.047899517;0.046011043;0;0;0;0;0;0;0;0;0;0;0;0;0;0;0;0;0;0;0;0.166437936;0.111904019;0.063180206;0.158143312;0.2359834;0.185133759;0.219231161;0.126842093;0.313386062;0.264409082;0.232542834;0.216081895;0.335630197;0.347155256;0.263858404;0.411615028;0.148520507;0.059970871;0;0;0;0;0;0;0;0;0;0;0.058915947;0.066979236;0.192911158;0.1729…
ce3f6e1f9d1d11edcea4cd16a2da522c;0.136127052;0;0.047988056;0.359088916;0.235949475;0.230055213;0;0.121369381;0;0;0;0;0;0;0;0;0;0;0;0;0;0;0;0;0;0;0.144924878;0.067256349;0.070523369;0.168850191;0.145792835;0.305903946;0.258296626;0.317649818;0.305647196;0.250093237;0.43216379;0.391568563;0.493180879;0.333909307;0.299356384;0.319890323;0.302710112;0.134584857;0;0;0;0.099971437;0;0;0.151181516;0;0;0…
ab356eecbd70940be184ee8c3849a5d4;0.120112105;0.116593354;0.122636144;0.219211257;0.065640079;0.062014884;0;0.092073324;0;0;0;0;0;0;0;0;0;0;0;0;0;0;0;0;0.065581962;0.137238298;0.093559098;0.089675131;0.158143312;0.209536984;0.263815607;0.372183134;0.290583704;0.360287377;0.24257714;0.241318035;0.259298274;0.289862442;0.165312026;0.175127259;0.232001197;0.065691763;0.028557558;0;0;0;0;0;0;0;0;0;0;0…
e48d268f1fb475fb5ae9102a5e486e4f;0.13879621;0;0.122636144;0.430071609;0.079832529;0.070016804;0;0;0;0;0;0;0;0;0;0;0;0;0;0;0;0;0;0;0;0;0;0;0;0;0;0;0.071492816;0.27288038;0.38327188;0.307132045;0.469978122;0.38902591;0.862377738;0.249848223;0.705982138;0.122815035;0;0;0;0;0;0;0;0;0;0;0;0;0.063789749;0;0;0;0;0;0.027254764;0.034883409;0.062912866;0.037373198;0.163294678;0.205208038;0.133018031;0.1780…
0334474a9aabec1e5aa3d11384718835;0;0;0;0.123175849;0.860417258;0.812194927;0;0.205072403;0;0;0;0;0;0;0;0;0;0;0;0;0;0;0;0;0;0;0;0;0;0;0;0;0.117617214;0;0;0.261062238;0.202576777;0.358514074;0.586857694;7.168542474;0.254452926;0;0.27700831;0;0;0;0;0;0;0;0;0;0;0;0;0;0.052094186;0;0;0;0;0;0.238544616;0;0.09963743;0.113218228;0.2364765;0.087671233;0.108021272;0.061236987;0;0;0;0;0;0;0;0;0;0;0;0;0.0365…
8856e79c513a1ca0d35a4ec450d6dda9;0.058721473;0;0.037324044;0.208772626;0.133054215;0.122029287;0;0.125554533;0;0;0;0;0;0;0;0;0;0;0;0;0;0;0;0.033891843;0.034352456;0.134318334;0.09539359;0.050951779;0.134635522;0.193262267;0.141164491;0.173345569;0.276746385;0.196132773;0.337182224;0.234736634;0.345731032;0.241552035;0.294806447;0.217157801;0.239485107;0.419856049;0.339834937;0.15529022;0.16916384…
5f758c708123671e58b00930b2ba4b66;0;0;0;0.045929978;0.031933012;0.016003841;0;0.014648029;0;0;0.168886002;0;0;0;0;0;0;0;0;0;0;0.010929858;0.209693062;0;0.031229506;0.055479312;0.047696795;0.044837566;0.068386297;0.126129059;0.152735351;0.152951973;0.152210512;0.174813994;0.164952455;0.144790821;0.091834805;0.261893259;0.176332828;0.142436837;0.436561393;0.131383526;0.048547848;0;0.214044052;0;0.41…
dadb1a483dc0f9b812e31da900f09a4c;0;0;0;0;0;0;0;0;0;0;0;0;0;0;0.037815921;0.175595072;0.262748151;0.061896176;1.140810845;0.525491561;0.666054203;1.560237178;0.102225368;0.072020166;0;0;0;0;0;0;0;0;0;0;0;0;0;0;0;0;0;0;0;0;0;0;0;0;0;0;0;0.473299997;0.532203758;0.289670071;0.0255159;0;0.039591582;0;0;0;0;0;0;0;0;0;0;0;0;0;0;0;0;0.20753456;0.479150479;0.557688535;0.734339777;0.151332435;0.149166613;0…
0a33d84671b3ad834dd7f0ca9e2b0f72;0.040037368;0;0.033769373;0.037579073;0;0;0;0;0.039631428;0.12902879;0.025982462;0;0.035822541;0;0.046219458;0.066893361;0;0.053822762;0;0.080041761;0;0;0.036696286;0;0;0.105118697;0;0.010190356;0.773619986;0.136300757;0.10413774;0.231977159;0.295196144;0.008527512;0.080050456;0.105302415;0;0.073736937;0;0.249848223;0;0.0314178;0;0.096625026;0.058689498;0.13299410…
7919c606cdef603f9d10e2f923be0d30;0;0;0;0;0;0;0;0;0.11493114;0.053761996;0.159142579;0.412469263;0.168090383;1.121307634;0.287821173;0.075255031;0.454943558;0.083425281;0;0.515051331;0.156178227;0.243189332;0;0.529560042;0.093688517;0;0;0.073370562;0;0;0;0;0;0;0;0;0;0;0;0;0;0;0.05425936;0.324384015;0.393564869;1.02347635;0.770354144;0.825954489;0.560275828;0.114437595;0.121602524;0;0.168350168;0.2…
d38ba4dfa11b803edede3376f00c4fd0;0;0;0;0;0;0;0;0;0;0;0;0;0;0;0;0;0.036492799;0.059205038;0.171377414;0;0.137804318;0;0;0;0;0;0;0;0;0;0;0;0;0;0;0;0;0;0;0;0;0;0;0;0;0;0;0;0;0;0;0;0;0.078554595;0;0;0;0;0;0;0;0;0;0;0;0;0;0;0;0;0;0;0.391154487;2.107003412;0;0;0;0;0;0.139949496;0.218419323;0;0;0;0;0;0;0;0;0;0;0;0;0;0;0;0;0;0;0;0;0;0;0;0;0;0;0;0.044268464;0.038225326;0.034754402;0.048058682;0.220557939;…
9b4ea8181405563538e803d924d495bf;0.040037368;0;0.02310536;0.319422117;0.141924496;0.184044171;0;0.087888173;0;0;0;0;0;0.055786449;0;0;0;0;0;0;0.020670648;0.019127251;0.123194674;0.008472961;0.012491802;0.204397465;0.071545193;0.018342641;0.034193149;0.048824152;0.062482644;0.045885592;0.103779894;0.085275119;0.094605084;0.14040322;0.259298274;0.160187139;0.239702438;0.476346145;0.152172828;0.2313…
24f7c0f75ffcec6c7d41b1a48c35399d;0.104097157;0;0.033769373;0.052193156;0.101121204;0.116027847;0;0.52105131;0.059447142;0.811806134;1.20168886;0.206234632;0.01928906;0.075311707;0.151263682;0.284296784;0.070552744;0.174923975;0;0.041760919;0.475424897;0.483646201;0.180860266;0.105912008;0;0;0;0;0;0;0;0;0;0;0;0;0.029711261;0;0;0;0;0.134239689;0.062826627;0.089723238;0.548919423;0.112755869;1.63198…
29796775728800f9938b0a12e52478e8;0.101427999;0;0.143964169;0.077245872;0.2146608;0.204048972;0;0.307608605;0.077281284;0.061826295;0;0;0;0;0;0;0;0;0;0;0.059715204;0.204934831;0.076013735;0.12497617;0.337278661;0.172277864;0.3026912;0.26087311;0.121813092;0.111888681;0.06942516;0.071377587;0.071492816;0.123648922;0.169803998;0.13601562;0.180968587;0.122047344;0.179088029;0.151776958;0.169635284;0.…
23681398f65ad6b6c50013a2fb9e7371;0.101427999;0;0.126190815;0.06680724;0;0;0;0;0;0;0.165638194;0;0;0;0;0;0.467107824;0;0.422048855;0;0.831419384;0.295106156;0;0;0;0;0;0;0;0;0;0;0;0.042637559;0;0.021938003;0;0.038139795;0;0;0;0;0;0.020705363;0;0;0;0;0.061568772;0;0;0;0;0.081009427;0;0.558156284;0.435507397;0.618162067;0;0;0;0;0;0.03203417;0;0;0;0;0;0;0.438132648;0;0.263351536;0.031657814;0;0.016814…
19e2ddd59c8011c8b3532da4e3b80a8e;1.29721073;0;0.220389592;0.784985073;0.365455578;0.34808354;0;0.179961497;0;0;0;0;0;0;0;0;0;0;0.266018672;0;0;0;0.490157532;0;0;0.157678045;0.058703748;0;0;0.067133209;0.078681848;0;0.059961717;0;0.172229769;0.287387842;0.275504416;0.167815098;0.209395234;0.303553916;0.097290825;0.122815035;0;0;0;0;0.113179993;0;0;0;0;0;0;0.392772977;0.086116161;0;0.060429256;0;0;…
8a08070784ed597e20a897190ff2d979;0;0;0;0.135702207;0.36900369;0.322077299;0;0.228090734;0.14267314;0;0;0;0;0;0;0;0;0;0.071620412;0;0;0;0;0.196996335;0;0;0;0;0;0;0;0;0;0;0;0;0;0.061023672;0.118473619;0.168122169;0.074839096;0;0.12850901;0;0;0.086735284;0;0;0;0;0;0.080220339;0;0;0;0;0;0.085352921;0.095232598;0;0.06813691;0;0;0;0;0;0;0;0;0;0.188850279;0;0;1.178374195;0;0;0;0.122957603;0;0.139949496;…
811208902e5230bdd4703221468b9033;0;0;0;0;0;0;0;0;0;0;0;0;0;0;0;0;0;0;0;0;0.408819476;5.877530945;0.524232654;4.196233769;0.206114737;0;0;0;0;0;0;0;0;0;0;0;0;0;0;0;0;0;0;0;0;0;0;0;0;0;0;0;0;0.434505106;0;0;0;0;0;0;0;0;0;0;0;0;0;0;0;0;0;0;0;1.185409265;0;0.624947454;0.601133957;0.20098839;0.642064985;1.10742645;0.112390525;0;0;0;0.346432594;0.471112745;0.283235971;0.045269353;0;0;0;0;0;0;0;0;0;0;0;…
43d74aa1d3eed2465bca60a96c699659;0;0;0.092421442;0.123175849;0.358359353;0.396095063;0;0.357830418;0;0;0;0;0;0;0;0;0;0;0;0;0;0;0.110088857;0;0;0;0;0;0;0;0;0;0;0;0;0.063620209;0;0.162729792;0.198374432;0.207817681;0.276904655;0.416999886;0.314133135;0.179446477;0.269281226;0;0.522088353;0.654574883;0.261667282;0.258407472;0.338515135;0.369013557;0;0.100648075;0;0;0;0;0;0;0;0;0;0;0.110708256;0.1202…
d785f7b78948e44e75128b296ae5d1ac;0;0;0;0;0;0;0;0;0;0;0;0;0;0;0;0;0;0;0;0;0;0;0;0;0.096811467;0.160598009;0.166938783;0.083560918;0.042741436;0.128163398;0.134221975;0.117263179;0.089942575;0.257957235;0.140694741;0.081170612;0.116144019;0.119504691;0.170822427;0.035025452;0.097290825;0;0;0;0;0;0;0;0;0;0;0;0;0;0.130768985;0.077164463;0;0.261231669;0.366501212;0.411806834;0.708623862;0.359567446;0;…
2d57e162067cfd74fd1e4ccd21f194c9;0;0.704859823;0;0;0.145472609;0.144034568;0;0;0.069354999;0;0;0.132201687;0.090934142;0;0;0;0;0;0.084409771;0;0.135507579;0;0.165133286;0.135567371;0.187377034;0;0;0.024456854;0;0.101716983;0.067110988;0;0;0.03197817;0;0;0.035113308;0.094078161;0;0;0;0;0.085672673;0.372696528;0;0.118538221;0.08762322;0;0;0;0;0;0;0.073644933;0.405064906;0.08488091;0.200041675;0.367…
764c11cdd91c632b7d5b2dcdc7138ac4;0.010676632;0;0.010664013;0;0.131280159;0.140033608;0;0.968862476;0.045576142;0.077954894;0;0;0;0;0;0;0;0;0;0.062641378;0.399632522;0.431729377;0.309297266;0.137685611;0.118672121;0.078839022;0.036689842;0.020380712;0.019233646;0;0;0;0;0;0;0;0;0;0;0;0;0.059979436;0;0.093174132;0.144997583;0.098299988;0.142387733;0;0;0;0;0;0;0.326492537;0.711255701;0.097741653;0.09…
6168c5bfe998e0da2e1c160d630d14cf;0.077405579;0;0.209725579;0.371615274;1.692449617;1.448347603;0;0.276219972;0;0;0;0;0;0;0;0;0;0;0;0;0;0;0;0;0.124918023;0.166437936;0;0;0;0;0;0;0;0;0;0.052651208;0;0.144931221;0.154291225;0.163452109;0.072344459;0.051410945;0.271296799;0;0.082855762;0.280444085;0;0;0;0;0;0.06150226;0;0;0;0;0.168785164;0;0;0;0;0;0;0;0;0;0;0;0;0;0;0;0;0;0;0;0;0.108770188;0.112415418…
c6142ec1f84c0226675e4b59f8a6bcdc;0;0;0.024882696;0.035491346;0.136602328;0.16603985;0;0;0;0;0;0;0;0;0;0;0.080284157;0.045749347;0.230208467;0.069601531;0;0.076509003;0;0.368573789;0.193622935;0.186877683;0.168773275;0.140626911;0.064112154;0.124094719;0.085624364;0.05608239;0.039205738;0.027714414;0.029109257;0;0.024309213;0;0;0;0;0;0.065682383;0;0;0;0;0.035704085;0.036941263;0.047989959;0;0;0.04…
00776fcd49f0a0bbbc86de15553f6f18;0;0;0;0;0;0;0;0;0;0;0;0;0;0;0;0.030659457;0;0;0;0;0;0;0.186102592;0;0;0;0;0;0;0;0;0;0;0;0;0;0;0;0;0;0;0;0;0;0;0;0;0;0;0;0;0;0;0;0;0.172333968;0;0.124149704;0;0;0;0;0.107476146;0;0;0;0;0;0;0;0;0;0;0;0;0;0;0;0;0;1.08361431;0.350078339;0.104550563;0.262053174;0.144524027;0;0.177022482;0.088383022;0;0;0.11820331;0;0;0;0.114823118;0.109356619;0.141005842;0.123645661;0.…
83f1b36449a119c8e1baec60ebea4b99;0;0;0.02310536;0.022964989;0.257238149;0.294070577;0;2.236963254;0.418111562;0;0;0.031728405;0;0;0;0;0;0;0;0;0;0;0;0;0.240467193;0;0;0;0;0;0.053225956;0;0;0;0;0;0;0;0.168067227;0.042030542;0.23699047;0.574088884;0.685381386;1.756504935;1.58806877;0.543541113;0.054764513;0.21660478;0;0;0;0;0;0;0.070168724;0.087453058;0.070848093;0;0;0;0;0;0;0;0;0;0;0;0;0;0;0.637406…
493d61cdd8747ed7d33a54479cd1cd75;0;0;0;0;0;0.050012003;0;0;0;0;0;0;0;0;0;0;0;0;0;0;0.057418466;0;0.183481429;0;0;0.096358805;0;0;0.11967602;0.113923021;0;0.127459978;0.170660271;0.078879485;0.106733941;0.078976812;0.12424709;0;0;0;0;0;0;0;0;0;0.076670318;0;0;0.040606888;0;0;0;0.093283582;0;0;0;0.103458087;0.101004271;0.051156129;0.074950601;0.241500523;0.102233407;0;0;0.063685253;0;0;0;0.09695856…
1ebed72933f6f7d798cf8a414b9f25bd;0;0;0;0;0;0;0;0;0.148617854;0.147845488;0.123416694;0.018508236;0;0.312404117;0.044118574;0;0;0.008073414;0;0;0.059715204;0;0.251631674;0.029655362;0;0;0;0;0;0;0;0;0;0;0;0;0;0;0;0;0;0;0;0;0;0;0;0;0;0;0;0;0;0.179202671;0.047842312;0;0;0;0;0;0;0;0;0;0;0;0;0;0;0;0;0.020488071;0.038728167;0.021105209;0;0;0.040986406;0.054385094;0.010809175;0.045635705;0.133596285;0.08…
ed4eb675f5c25e1641f68956ff7653b4;0;0;0;0;0;0;0;0.016740604;0;0.169350286;0.289054888;0.04230454;0;0.089258319;0.073530957;0.195105636;0.029194239;0.075351866;0.025578719;0.090481991;0.043638034;0;0.327645409;0;0.074950814;0;0;0;0;0;0;0.033139594;0;0.019186902;0;0;0;0;0;0;0;0.057123272;0.022846046;0.051763407;1.474142098;0.109864693;0.993063162;0.202323146;0.187784756;0.214109048;0.16761429;0.0668…
d6801b98a7af39c7dede4dea375c2a35;0;0;0.04265605;0;0.149020721;0.164039369;0;1.209508663;0.130783711;1.053735115;0.058460539;0;0;0;0;0;0;0;0;0;0;0;0;0;0.093688517;0;0;0;0;0;0;0;0;0;0;0;0;0;0;0;0;0;0;0.113879495;0.600704274;0.21683821;0.620664476;0;0;0;0;0;0;0;0;0;0;0.1189768;0.138520143;0.043482709;0.084035522;0.077816835;0.212330922;0.277629471;0.218648806;0.198131899;0.11823825;0.136986301;0.149…
035669921b61046e07703452cc6681cb;0.074736421;0;0;0.091859955;0;0;0;0;0;0;0;0;0;0;0;0;0;0;0;0;0;0;0;0;0;0;0;0;0;0;0;0;0;0;0;0;0;0;0;0;0;0;0;0;0;0;0;0;0;0;0;0;0;0;0;0;0;0;0;0;0;0;0.096990668;0.080085424;0.381943483;1.263090858;0.372450488;0.317808219;0.130179481;0.033170035;0;0;0;0;0;0;0;0;0;0;0;0;0;0;0;0;0;0;0;0;0;0;0;0;0;0.031481451;1.045793326;0.932581679;0.659035727;0.367908487;0;0;0;0;0;0;0;0;…
a84e08632124711ecabbbdd62e26cf4c;0.208194315;0.037097885;0.442556519;0.286018497;0.159665058;0.148035529;0;0.278312547;0.126820569;0.220424182;0.068203962;0.171862193;0;0;0;0;0;0.142630318;0.153472311;0.12180268;0.032154341;0;0.060286755;0.031773602;0.196745886;0.134318334;0.26783585;0.193616761;0.141046738;0.101716983;0.076367676;0.063729989;0.115310994;0.153495214;0.232874054;0.190860628;0.2322…
9a43e570f48675b59a1e5c3f865625fe;0;0;0;0;0;0;0;0;0;0;0;0;0;0;0;0;0;0;0;0;0;0;0;0;0;0;0.168773275;0;0.038467292;0.113923021;0.083310192;0;0;0.153495214;0;0;0;0;0.360931258;0;0.344259841;0.205643779;0.102807208;0;0.203687081;0;0.266520628;0.147576883;0;0;0;0;0;0;0.551781329;0.344667936;0.19587414;0.276750382;0.314556158;0.301821158;0.245292875;0.179783723;0;0;0;0;0;0;0;0;0;0.225368785;0.185895202;0…
99b9702d5891399d37239e1325faf76e;0;0;0;0;0;0;0;0;0;0.061826295;0;0;0;0.080890352;1.651295195;2.608841073;8.736376022;1.792297963;0.509016498;0.247085436;0;0;0;0;0;0;0;0;0;0;0;0;0;0;0;0;0;0;0;0;0;0;0;0;0;0;0;0;0.563354267;0.228875189;0.154468071;0.35296949;0.181926795;0;0;0;0;0;0;0;0;0;0;0;0;0;0;0;0;0;0;0;0.151039851;0;0;0;0;0;0;0;0;0;0;0;0;0;0;0;0;0;0;0;0;0;0;0;0;0;0;0;0;0;0;0;0;0;0;0;0;0;0;0;0;0…
991cc85906961612d116109586b7f124;3.982383558;0;6.949381487;1.860164095;1.516818053;1.350324078;0.114068441;0.661253871;0.215991281;0;0;0.126913619;0;0;0;0;0;0;0.125335721;0;0;0.098368719;0;0;0.11242622;0;0;0;0;0;0;0;0;0;0;0;0;0;0;0;0;0;0;0;0;0;0;0;0;0;0;0;0;0;0;0;0;0;0;0;0;0;0;0;0;0;0;0.087671233;0.132949258;0.102061645;0;0;0;0;0;0;0;0;0.084311564;0;0;0;0;0;0;0;0;0;0;0;0;0;0;0;0;0;0.060431075;0.1…
25221bcd82166385b88af7514a0709f5;0;0;0;0;0;0;0;0;0;0;0;0.031728405;0;0.047418482;0.544129078;0.56301912;1.119112495;0.530154202;0.194398261;0.469810336;0.45245751;0.915375577;0.314539593;0.209705776;0;0;0;0;0;0;0;0;0;0;0;0;0;0;0;0;0;0;0;0;0;0;0;0;0.043098141;0;0.092023532;0.240661016;0.866188769;0.127651218;0.076547699;0;0;0;0;0;0;0;0;0;0;0;0;0;0;0;0;0;0;0.320095677;0.123025123;0.154135022;0.6079…
edab25bd7abb2f2818e3f22686502f99;0.178833578;0.098044411;0.133300156;0.106474039;0.081606585;0.080019205;0;0;0;0;0;0;0;0;0;0;0;0;0;0;0;0;0;0;0;0.163517972;0.185283704;0.193616761;0.188062317;0.156644153;0.182819587;0.203935964;0.124535873;0.138572068;0.10430817;0.168922625;0.199875753;0.205954893;0.18459843;0.126091627;0.279399292;0.188506798;0.037124825;0.096625026;0;0;0.05841548;0.035704085;0;0…
844d6d6379fbd097c6b179a343950a7b;0;0;0;0;0;0;0;0;0;0;0;0;0;0;0;0;0;0;0.06906254;1.851400731;1.472209463;2.347186928;1.412807004;0.423648033;0.043721308;0.032119602;0;0;0;0;0;0;0;0;0;0;0;0;0;0;0;0;0;0;0;0;0;0;0;0;0;0.139048587;0;0.478692066;0.089305649;0.064303719;0.083350698;0;0;0;0;0;0;0;0;0;0;0;0;0;0;0;0;1.048225404;0.097125097;1.106969705;0.508914543;2.087914686;0.546944246;0.827527457;0.08058…
bb1cd5fc13cedaf1f8a15f53bd8befee;0;0;0;0;0;0;0;0;0;0;0;0;0;0;0;0;0;0;0;0;0;0;0.005242327;0;0;0.08467895;0.097228082;0.083560918;0.102579446;0.154609814;0.134221975;0.160599572;0;0;0;0;0;0;0;0;0.022451729;0;0;0;0;0;0;0;0;0;0;0;0;0;0.114821548;0.210916199;0.129193582;0.028450974;0.034630036;0.03580929;0.063594449;0.048300105;0.007864108;0.010678057;0.019373945;0.024766487;0;0;0;0;0;0;0;0;0;0;0;0;0;…
9e8760d1f3850a58ebe1fe10f7bb3e82;0;0;0;0.346562559;0.195146182;0.272065296;0;0.138109986;0;0;0;0;0;0;0;0;0;0;0;0;0;0;0;0;0;0.125558443;0;0;0.113264805;0.193262267;0.178191243;0.252370756;0.320564563;0.32617733;0.315350281;0.304938245;0.467277098;0.424623052;0.402259264;0.266193434;0.341765205;0.334171141;0.20275866;0;0;0;0;0;0;0;0;0;0;0;0;0;0;0;0;0.048598322;0.172613505;0.193200419;0.26475831;0.2…
d4ba8e7c44a1186c4e8c8d436dd24505;0.346990524;0;0.346580407;0.068894966;0.145472609;0.136032648;0;0;0.075299713;0;0;0.216810767;0.201157344;0;0;0;0;0.134556904;0.273692288;0;0.114836932;0.142088149;0;0.209705776;0.315418007;0.19271761;0.159600815;0.136550768;0.121813092;0;0;0;0;0;0;0;0;0;0;0;0;0;0;0;0;0;0;0;0;0;0;0;0;0;0;0;0.131277349;0;0;0;0;0;0;0;0;0;0;0;0;0;0;0;0;0;0;0;0;0.09931191;0.138357438;…
f5eb8c4afc6da37896ded24dbda922d4;0;0;0;0;0;0;0;0;0;0;0;0;0;0;0;0;0;0;0;0;0;0;0;0;0;0;0;0;0;0;0;0;0;0;0;0;0;0;0;0;0;0;0;0;0;0;0;0;0;0;0;0;0;0;0;0;0;0;0;0;0;0;0;0;0;0;0;0;0;0;0;0;0;0;0;0;0;0;0;0;0;0;0;0;0.380438248;0.174656432;0.177022482;0;0;0;0;0;0;0;0;0;0;0;0;0;2.575575685;2.116480063;11.85901654;0;0.058686522;0;0;0;0;0;0;0;0;0;0;0.099734043;2.093199717;0;0;0.305329596;0;0;0;0.403735772;1.077241…
af6492dbd9d16f53e85177ae282118ec;0;0.063596375;0.053320063;0.114824944;0.054995742;0.076018244;0;0;0;0.064514395;0;0;0;0;0;0.114276158;0;0;0;0.083521837;0;0;0.146785143;0;0.065581962;0.23067714;0.049531287;0.057065993;0.324834911;0.166815852;0.180505415;0.270215152;0.472775074;0.074615729;0.19163594;0.243511836;0.089133782;0.066108978;0;0.431980573;0.069849823;0.091397235;0.065682383;0.086272345;…
b7ff9be8e413324745869b516875607e;0.072067263;0;0.055097398;0.102298587;0;0.016003841;0;0;0;0;0;0;0;0;0;0;0;0;0;0;0;0;0;0;0.059336061;0.090518878;0.148593862;0.079484776;0.106853589;0.130197738;0.199018791;0.237075558;0.172966491;0.221715309;0.162526683;0.193054428;0.140453232;0.183071016;0.19010883;0.121421566;0.234495834;0.085684908;0;0;0;0;0;0;0;0;0;0;0;0.108012569;0.054221287;0.16718967;0;0.25…
4bde0e52ab42c6f7cd479745d2394aad;0.042706526;0.013249245;0;0.060544061;0;0.052012483;0;0.121369381;0;0;0;0;0;0;0;0;0;0;0;0;0.006890216;0;0.065529082;0.031773602;0.149901627;0.210237393;0.20729761;0.08763706;0.102579446;0.042721133;0.050911784;0.048434791;0.053043057;0.102330143;0;0;0;0;0.068880011;0.037360482;0.079828369;0.042842454;0;0;0;0;0;0.021422451;0;0;0.029578992;0.013370056;0;0.137470542;…
4c43847dd063ef7e92e8eef38486890d;0.024022421;0;0;0.052193156;0;0.00800192;0;0;0;0;0;0;0;0;0;0;0;0;0;0;0;0;0;0;0;0.040879493;0;0;0.072660441;0.17495321;0.148107007;0.201386765;0.163741611;0.311254184;0.152823598;0.129434219;0.148556303;0.040682448;0.027552004;0;0;0;0;0;0;0;0;0;0;0;0;0;0;0;0;0.012860744;0.00833507;0.093112278;0.141405979;0.125332515;0.261191487;0.268333915;0.207088183;0.216230646;0…
8c29e8804e044b38871b7624fcb50560;0;0;0;0;0;0;0;2.205574621;0.065391856;0;0;0;0;0;0;0;0;0;0;0;0;0;0;0;0;0;0;0;0;0;0;0;0;0;0;0;0;0;0;0;0;0;1.659194106;1.528745945;0;0.132994102;0;0;0;0;0;0;0;0;0;0.151756778;0.810585539;0;0;0;0;0;0;0;0;0;0;0.126027397;0.185575006;0;0.586694868;0.434802404;0;0;0;0;0;0;0;0;0;0.205640423;0;0;0.074387367;0;0;0;0;0;0;0.187663185;0.153011097;0;0;0;0;0.090114634;0;0;0.2946…
7dce927b846b0c4aa9afb5a3db85f25b;0;0;0;0;0;0;0;0;0.675715843;0.405903067;0.451445274;0.068744877;0;0.030682547;0.033614152;0;0.072985598;0.535536478;0;0;0.059715204;0;0;0.351627868;0;0;0;0;0;0;0;0;0;0;0;0;0;0;0;0;0;0;0;0;0.628322861;0.101191165;0.1460387;0;0;0;0.098596641;0.02139209;0;0;0.051031799;0;0;0;0;0;0;0;0;0;0;0;0;0;0;0;0;0.186669095;0.549939971;0.175876746;0;0;0;0.054385094;0;0.076059509…
6ed4e9f9fa83f7d189557c2adb5fbfa7;0.245562525;0.095394563;0.204393573;0.079333598;0.138376384;0.146035048;0.268272074;0.129739684;0.937283266;0.698905943;0.792465086;0.748261548;0.677872692;0.217567153;0.365553898;1.240314399;0.941514208;0.583976964;0.194398261;0.250565512;0.11713367;0;0.110088857;0;0.252958996;0;0.064207224;0.077446704;0;0.063064529;0;0.05608239;0;0.049033193;0.089753542;0.072395…
0cae047eedece854e549e300150a6e21;0;0;0;0.029228168;0.015966506;0;0;0;0.013871;0;0.025982462;0;0;0.01115729;0;0;0;0.040367071;0.161145927;0.055681225;0.032154341;0;0.068150245;0;0.018737703;0.043799457;0.045862303;0.030571068;0.03633022;0.030515095;0.032398408;0.035688794;0.039205738;0.029846292;0.029109257;0.041682206;0.054020474;0.02542653;0.033062405;0.023350301;0.022451729;0.062835599;0.031413…
87e189d7ba6d37e46218b9e5448205bf;0;0;0;0;0.136602328;0.110026406;0;0;0;0;0;0;0;0;0;0;0;0;0.404143752;0;0;0;0;0;0.38724587;0;0;0;0;0;0;0;0;0;0;0;0;0;0;0;0;0;0.114230231;0.151839326;0;0.118538221;0;0;0;0;0;0.136374576;0;0;0;0;0;0;0;0;0;0;0;0;0;0;0;0;0;0;0;0;0.313698153;0.911041542;0;0;0;0;0;0.641942256;0.182369532;0;0.143757024;0.290039435;0;0;0;0;0;0.122944521;0.137903861;0;0;0;0;0;0;0;0;0;5.04201…
df9312a487d8cf93098f23c6fed6dfa1;0.101427999;0;0.030214702;0.096035408;0.03725518;0.060014403;0;0;0;0;0;0;0;0;0;0;0;0;0;0;0;0;0;0;0;0.090518878;0.033020858;0.040761423;0.034193149;0.089510945;0.124965287;0.040787193;0.092248795;0.153495214;0.099456627;0.315907246;0.159360398;0.142388568;0.146025623;0.277868585;0.127226463;0.114246544;0.228460462;0.117330389;0.086308085;0.225511738;0.105878058;0;0…
f9492848d549122787b1a35bdd12cea6;0;0;0;0;0;0;0;0;0;0;0;0;0;0;0;0;0;0;0;0;0;0;0;0;0.024983605;0.134318334;0.051365779;0.028532996;0.079071656;0.217674343;0.277700639;0.280411951;0.168354051;0.238770333;0.063070056;0;0.078329687;0.142388568;0.044083207;0.023350301;0.059871277;0;0;0;0;0;0;0;0;0;0;0;0;0;0.041463337;0.118318844;0.058345489;0.248299408;0.300126977;0.301821158;0.268005178;0.241500523;0.…
63f53dee708939a0f477ff34b24e7641;0;0;0;0;0;0.036008642;0;0;0;0;0;0;0;0;0;0;0;0;0;0;0;0;0;0;0;0;0;0;0;0;0;0;0;0;0;0;0;0;0;0;0;0;0;0;0;0;0;0.042844901;0;0;0;0;0;0;0;0;0;0;0;0;0;0;0;0;0;0;0;0;0;0;0;0;6.781302041;0.707024517;13.44858845;0;0;0;0;0;0;0;0;0;0;0;0;0;0;0;0;0;0;0;0;0;0;0;0;0;0;0;0;0;0;0;0;0.040175702;0;0;0;0;0;0;0;0;0;0;0;0.038735844;0;0;0;0;0;0;0;0;0;0.05274659;0;0;0;0;0;0;0;0;0;0;0;0;0;0…
d21715275b2711ee107063efbbc32ad1;0.525824102;0.071545922;0.575856676;0.150316291;0.186275901;0.196047051;0.07182087;0.232275885;0.051520856;0;0.321532965;0.605483726;0.195646184;0.273353602;0;0;0;0;0.266018672;0.219244823;0.130914102;0.218597153;0.104846531;0.404583872;0.752631086;0.125558443;0.247656436;0.364814739;0.100442374;0.05899585;0;0.109615581;0;0;0;0;0;0.058481019;0;0;0;0;0;0;0;0;0;0;0;…
9db9b295dea2284703349785ac0df731;0.08808221;0;0.046210721;0.121088123;0.033707068;0.042010082;0;0;0;0;0;0;0;0;0;0;0;0;0;0;0;0;0;0;0;0;0;0;0;0.050858491;0.099509396;0.096869583;0.168354051;0.334704841;0.223170968;0.265449839;0.183669611;0.216125505;0.283785645;0.133096717;0.259442199;0;0;0;0;0;0;0;0;0;0;0;0;0;0;0;0;0.075007113;0.086575089;0.089523225;0.13627382;0.152950331;0.141553948;0.120128137;…
e919a4fe4491b22e86c2212d4574bf11;0;0;0;0;0;0;0;0;0;0;0;0;0;0;0;0;0;0;0;0;0.130914102;0;0.322403082;0;0;0;0;0;0;0;0;0;0;0;0;0;0;0;0.181843229;0;0.291872474;0.28561636;0;0;0.220948698;0;0.273822563;0.116633343;0;0;0.515989089;0;0;0.137470542;0;0;0;0;0;0.117659096;0.222580572;0.104650227;0;0;0;0;0;0;0;0;0;0.227645238;0.526703071;0.548735446;0;0.156937477;0;0.257738053;0.103768078;0;0;0;0;0.183182801…
8f4b3f71285b5ff4cc640e3256f02254;0;0;0;0;0;0;0;0.035573784;0;0;0;0;0;0;0;0;0;0;0;0;0.080385852;0;0.081256061;0;0;0;0;0;0;0;0;0;0.108392334;0.070351973;0;0.14040322;0;0.068651631;0.286540846;0.263858404;0.324302749;0.325602651;0;0.148388433;0.262376579;0.023129409;0.463672873;0.17614015;0;0;0.184047063;0;0;0.115377062;0.452907218;0.352384382;0.133361117;0.268991025;0.239524414;0.299263352;0.154443…
b2b120be6d4a8e5cd55c6668f8244d3e;0;0;0;0;0;0;0;0;0;0;0;0;0;0;0;0;0;0;0;0;0;0.071044075;0.230662368;0.156749772;0;0;0;0;0;0;0;0.086672785;0.076105256;0.162022726;0.332330681;0.416822061;0.515895524;0.328002238;0.292051247;0.364264699;0;0.237061579;1.045206614;0.307129547;0.103569702;0.098299988;0;0;0.073882527;0.095979918;0.213626056;0;0;0.122741555;0.216885147;0.959411492;0.606376328;0;0;0;0;0;0;…
f80b22b3f5ba52bac498262feed652a4;0;0;0;0;0;0;0;0;0;0;2.325430335;0.052880675;0;0;0;0;0.012164266;0.018837967;0.04092595;0.066121455;0.094166284;0;0;0;0;0;0;0;0;0;0;0;0;0;0;0.015356602;0;0;0;0.021015271;0.147183555;0.079972581;0;0.010352681;0;0;0;0;1.736239379;1.620584001;0;0.037436158;0;0;0;0;0;0;0;0;0;0;0;0;0;0;0;0;0;0.012757706;0.138490205;0;0;0.091455908;0.278425278;0.425973152;0;0.172613558;0…
01d64d70fb59342f0383448a4a1c9dcc;0.144134526;0;0;0.137789933;0;0;0;0;0;0;0;0;0;0;0;0;0;0;0;0;0;0;0;0;0;0;0.436609125;0.73166755;0.480841151;0.431280007;0.541516245;0.548077904;0.408200918;0.505255079;0.283815253;0.287387842;0.248494179;0.208497546;0.090921615;0.084061084;0.107269371;0;0;0;0;0;0;0;0;0;0;0;0;0;0;0;0;0.09569873;0.141405979;0.115101289;0.120375207;0.228083828;0.283107896;0.216230646;…
15d8cebb413e26430723209c5e1aca29;0;0;0;0;0;0;0;0.016740604;0.107004855;0.572565254;0.392984735;0.100473282;0.049600441;0.298457505;0.336141516;0.585316907;0.107045543;0.091498695;0.023020847;0.052201148;0.505282499;0.393474875;0.149406307;0.38128323;0.05621311;0;0;0.042799495;0.010685359;0;0;0;0;0;0;0;0;0;0;0;0.034924911;0;0;0.079370557;0.379755576;0.08962646;0.478276743;0.142816338;0.350942002;0…
522b6eeae6f53035daabfdb24f29c428;0;0.132492448;0;0;0.182727789;0.222053293;16.32234896;0.169498619;1.151292975;0;0.0422215;0.267047408;0.049600441;0.133887479;0.027311498;0;0;0;0.020462975;0.027840612;0.022967386;0.019127251;0;0.019064161;0;0;0;0;0;0;0;0;0;0;0.024257714;0;0;0;0;0;0;0;0;0;0;0;0;0;0;0;0;0;0;0;0;0;0;0;0;0;0;0;0;0;0.639340179;0.127370507;0;0;0;0;0;0;0;0;0.22015022;0;0;0;0;0;0.0487732…
9505ffdf5681490558ab00bf4f384078;0.120112105;0;0;0.275579866;0.136602328;0.124029767;0;0.064869842;0;0;0;0;0;0;0;0;0;0;0;0;0;0;0;0;0;0.23067714;0.24215296;0;0.256448614;0.376352836;0.286957327;0.272764352;0.246765527;0.243034089;0.269260625;0.168922625;0.253896227;0.190698975;0.316848051;0.158782048;0.197076286;0.154232834;0;0;0;0;0;0;0;0;0;0;0;0;0;0;0;0;0.129862634;0.181604256;0.143087511;0.2254…
036c11e708be6a8ef3dd445f154e6ae9;0;0;0.282596332;0.246351698;0;0;0;0;0;0;0.334524196;0.018508236;0.035822541;0.02231458;0.065127419;0.370700708;0.571720514;0.051131624;0.161145927;0.041760919;0.087276068;0.18580758;0.089119551;0.065665445;0.215483589;0.347475691;0.058703748;0.024456854;0.196610604;0.010171698;0;0.030590395;0.18219137;0.029846292;0.029109257;0.026325604;0.037814332;0.139845915;0.1…
d2c43685c95f4989f434d37ca81eb693;0;1.309025386;0.207948244;0.169105827;0.129506103;0.17204129;15.66328686;0.525236461;1.282076687;0.024192898;0.016239039;0.052880675;0;0.03347187;0;0;0.029194239;0.018837967;0.058831053;0;0;0;0;0;0;0;0;0;0;0;0;0;0;0;0;0;0;0;0;0;0;0;0;0;0;0;0;0;0;0;0;0;0;0;0;0;0;0;0;0;0;0;0;0;0.132849907;0.010614209;0;0;0;0;0;0;0;0;0.051800052;0;0;0;0;0;0.040290943;0.039169604;0.01…
74e85aa2f705e63a25d2846cbb43892a;0.093420526;0.235836557;0.046210721;0.238000793;0.234175419;0.208049932;0;0.100443626;0;0;0;0;0;0;0;0;0;0;0;0;0;0;0;0;0;0;0;0.038723352;0.072660441;0;0.155049523;0.186091567;0.170660271;0.202528407;0.194061712;0.190860628;0.221483942;0.205954893;0.261744042;0.221827862;0.274410018;0.082828744;0;0;0;0;0;0;0;0;0;0;0;0;0;0;0;0;0;0;0;0;0.034077802;0.056059797;0;0.1273…
509852bcf6bd680e76aa629cd21df147;0;0;0;0;0.03725518;0;0;0.029296058;0;0;0;0;0;0;0;0;0;0;0;0;0;0;0;0;0.05309016;0.105118697;0.097228082;0;0;0;0;0;0;0.074615729;0.274112168;0.357589452;0.302514653;0.264435912;0.658492905;0.452995844;0.441550666;0;0;0;0;0;0;0;0;0;0;0;0;0;0;0;0;0;0;0;0;0.225400488;0.235923246;0.234917245;0.489884033;0.364421172;0.153709725;0.15890411;0.16064702;0.13523168;0.075540112…
59ae4ad44c0cad023a058bc5855c949a;0;0;0;0;0;0;0;0;0;0;0.259824618;0.089897147;0;0;0;0;0;0;0;0.087001914;0;0;0.233283531;0;0.106180319;0.090518878;0.159600815;0.167121836;0.108990661;0.06103019;0.067110988;0;0;0;0;0;0;0;0;0;0.077333732;0.059979436;0;0;0.055237175;0;0.127783863;0.076168714;0.095431597;0.203034442;0.469977323;0;0.089605735;0.230754124;0.236022071;0.352384382;0.268806001;0.261231669;0…
153fb174441c5d51e024256456268c9f;1.0329641;0;1.160600028;0.651370592;0.157891002;0.18204369;0;0.096258475;0;0;0;0;0;0;0;0;0;0;0;0;0;0;0;0;0.137409825;0.043799457;0.165104291;0.256796967;0.185925245;0.23394906;0.236045543;0.28551035;0.17757893;0.196132773;0.20861634;0.245705636;0.224184966;0.132217956;0;0.056040723;0.079828369;0;0;0;0;0;0;0;0;0;0;0;0;0;0;0;0;0;0;0;0.088577983;0.077816835;0.1232043…
290458d4b7a781cbbc85254be5d19102;0;0;0;0.189983089;0.131280159;0.082019685;0;0;0;0;0;0;0;0;0;0;0;0;0;0;0;0;0;0;0;0.213157357;0.163269799;0;0.134635522;0.284807551;0.205961307;0.183542368;0.149904292;0.142835824;0.257131768;0.195248229;0.25659725;0.195784281;0.278275245;0.172792229;0.182108467;0.177082143;0;0;0;0;0;0;0;0;0;0;0;0;0.184990272;0;0;0.134495513;0.135634307;0.156026192;0.199868269;0.214…
b6ab30c8d190f07bdebb21df4024ec2a;0.395035366;0.434575229;0.307479027;0.129439028;0.28030088;0.276066256;0.031685678;0.267849669;0.382443278;0.180102685;0.113673271;0.068744877;0.101956462;0;0.119750415;0.100340041;0;0.034984795;0;0;0;0;0;0;0;0.166437936;0.130248941;0.179350263;0.649669822;0.099682643;0.090252708;0.104517182;0.129148313;0.029846292;0.089753542;0.094333414;0.040515355;0.040682448;0…
9287b89e44d4c24faed344546f9d5b34;0;0;0;0;0;0;0;0;0;0;0;0;0;0;0;0;0;0;0;0;0;0;0;0;0;0;0;0.022418783;0.051289723;0.109854341;0.208275479;0.252370756;0.36668896;0.351759865;0.10430817;0.083364412;0.075628663;0.068651631;0;0.028020361;0;0;0;0;0;0;0;0;0;0;0;0;0;0;0;0;0;0.108630991;0.193351033;0.163699611;0.304344864;0.364934124;0.141553948;0.074746396;0;0;0;0;0;0;0;0;0;0;0;0;0;0;0;0;0;0;0;0;0;0;0.0550…
